# Supplementary material for: Spatially resolved photocatalytic active sites and quantum efficiency in a 2D semiconductor
Source: Nat Commun. 2025 Jul 26;16:6904. doi: 10.1038/s41467-025-62284-x (PMC12297338; doi:10.1038/s41467-025-62284-x)
Supplement: Supplementary file 3 — Source Data [file 41467_2025_62284_MOESM3_ESM.xlsx]

## Sheet: Figure 1d,e,f
	Fig 1d	PL intensity (arb. units)					Fig 1e	Raman intensity (arb. units)					Fig 1f
	Wavelength (nm)	SiO2	Spot 1	Spot 2	Spot 3		Wavenumber (cm^-1)	SiO2	Spot 1	Spot 2	Spot 3		Wavelength (nm)	Absorption	Smoothed values (over 50 pts)
	614.585	574.329	574.752	574.159	574.369		48.3991	574.53	574.573	574.631	574.4		194.975	0.00157	-0.01021
	614.667	574.256	574.61	574.116	574.209		49.1936	574.498	574.617	574.637	574.433		195.243	0.00157	-0.01019
	614.75	574.175	574.514	574.142	574.146		49.9879	574.482	574.676	574.591	574.432		195.511	0.00157	-0.01018
	614.833	574.168	574.601	574.22	574.274		50.7821	574.595	574.655	574.58	574.488		195.78	-0.00109	-0.01016
	614.916	574.2	574.578	574.181	574.334		51.5761	574.607	574.567	574.617	574.483		196.048	-0.00437	-0.01016
	614.999	574.231	574.504	574.119	574.275		52.3701	574.504	574.498	574.644	574.355		196.316	0.04087	-0.01015
	615.081	574.279	574.564	574.108	574.24		53.164	574.525	574.424	574.661	574.37		196.585	-0.01256	-0.01015
	615.164	574.271	574.575	574.065	574.245		53.9577	574.547	574.376	574.59	574.439		196.853	-0.0206	-0.01015
	615.247	574.229	574.6	574.082	574.198		54.7513	574.484	574.376	574.513	574.373		197.121	0.00123	-0.01015
	615.33	574.273	574.658	574.139	574.152		55.5448	574.443	574.426	574.499	574.358		197.389	4.96845e-05	-0.01016
	615.413	574.321	574.587	574.079	574.222		56.3382	574.459	574.54	574.411	574.437		197.658	0.03762	-0.01017
	615.495	574.277	574.507	574.034	574.285		57.1315	574.492	574.627	574.29	574.433		197.926	0.00327	-0.01018
	615.578	574.234	574.533	574.156	574.303		57.9247	574.566	574.672	574.393	574.419		198.194	-0.01285	-0.0102
	615.661	574.26	574.587	574.279	574.27		58.7177	574.571	574.612	574.539	574.415		198.463	-0.00215	-0.01021
	615.744	574.25	574.592	574.309	574.192		59.5107	574.541	574.542	574.522	574.444		198.731	-0.0232	-0.01023
	615.826	574.231	574.573	574.244	574.154		60.3035	574.615	574.531	574.506	574.538		198.999	-0.05053	-0.01025
	615.909	574.239	574.475	574.143	574.147		61.0962	574.587	574.498	574.516	574.592		199.267	-0.01168	-0.01027
	615.992	574.258	574.389	574.082	574.211		61.8888	574.461	574.576	574.566	574.636		199.536	-0.00257	-0.01029
	616.075	574.318	574.463	573.996	574.283		62.6813	574.474	574.701	574.595	574.661		199.804	-0.00492	-0.01032
	616.157	574.317	574.576	573.917	574.233		63.4736	574.529	574.719	574.558	574.62		200.072	-0.03811	-0.01034
	616.24	574.264	574.565	573.964	574.183		64.2659	574.494	574.677	574.57	574.629		200.34	-0.00613	-0.01037
	616.323	574.263	574.496	574.041	574.244		65.058	574.485	574.728	574.722	574.7		200.608	--	--
	616.406	574.295	574.509	574.028	574.338		65.85	574.547	574.89	574.938	574.796		200.877	0.01048	-0.01039
	616.488	574.289	574.528	574.055	574.323		66.6419	574.64	574.995	575.02	574.938		201.145	-0.01643	-0.01042
	616.571	574.275	574.539	574.072	574.166		67.4337	574.667	575.026	574.985	574.975		201.413	0.02596	-0.01045
	616.654	574.295	574.566	574.029	574.131		68.2254	574.636	575.089	575.061	574.969		201.681	-0.10597	-0.01047
	616.737	574.279	574.605	574.079	574.201		69.017	574.695	575.23	575.155	575.004		201.949	-0.07266	-0.0105
	616.819	574.25	574.654	574.127	574.197		69.8084	574.764	575.348	575.09	575.016		202.217	0.06635	-0.01052
	616.902	574.228	574.703	574.128	574.139		70.5998	574.793	575.378	575.164	575.153		202.486	-0.00221	-0.01055
	616.985	574.22	574.693	574.092	573.979		71.391	574.839	575.399	575.315	575.33		202.754	0.37889	-0.01057
	617.068	574.21	574.631	573.977	573.983		72.1821	574.882	575.479	575.338	575.355		203.022	-0.00122	-0.0106
	617.15	574.208	574.613	573.969	574.17		72.9731	574.977	575.549	575.358	575.311		203.29	0.02182	-0.01062
	617.233	574.224	574.667	574.05	574.163		73.764	575.044	575.595	575.405	575.335		203.558	-0.10588	-0.01064
	617.316	574.235	574.659	574.105	574.08		74.5547	574.98	575.581	575.446	575.409		203.826	0.05293	-0.01066
	617.398	574.348	574.566	574.183	574.072		75.3454	574.966	575.523	575.456	575.429		204.094	0.00254	-0.01067
	617.481	574.411	574.6	574.171	574.059		76.1359	575.025	575.588	575.448	575.367		204.362	-0.14316	-0.01069
	617.564	574.274	574.626	574.045	574.062		76.9263	575.025	575.648	575.436	575.359		204.63	0.01173	-0.0107
	617.647	574.183	574.575	574.015	574.055		77.7167	575.05	575.638	575.44	575.378		204.899	--	--
	617.729	574.216	574.587	574.066	574.077		78.5069	575.079	575.618	575.441	575.252		205.167	-0.59916	-0.01071
	617.812	574.281	574.548	574.069	574.117		79.2969	575.005	575.541	575.411	575.228		205.435	-0.06977	-0.01072
	617.895	574.269	574.45	574.089	574.094		80.0869	574.927	575.479	575.323	575.311		205.703	-0.62387	-0.01072
	617.977	574.126	574.478	574.132	574.158		80.8768	574.932	575.532	575.27	575.296		205.971	0.00711	-0.01072
	618.06	574.046	574.525	574.154	574.224		81.6665	574.944	575.52	575.313	575.329		206.239	--	--
	618.143	574.076	574.431	574.138	574.194		82.4561	574.93	575.475	575.3	575.314		206.507	0.01527	-0.01072
	618.225	574.098	574.43	574.063	574.132		83.2456	574.934	575.553	575.229	575.244		206.775	0.0097	-0.01072
	618.308	574.06	574.552	574.013	574.083		84.035	575.003	575.571	575.266	575.339		207.043	-0.01137	-0.01071
	618.391	574.04	574.53	574.018	574.139		84.8243	575.071	575.472	575.339	575.388		207.311	0.02138	-0.0107
	618.473	574.132	574.475	574.048	574.094		85.6135	574.999	575.372	575.297	575.27		207.579	0.03179	-0.01068
	618.556	574.189	574.507	574.103	573.987		86.4026	574.898	575.392	575.204	575.217		207.847	0.000557772	-0.01067
	618.639	574.227	574.531	574.117	573.953		87.1915	574.909	575.556	575.242	575.33		208.115	0.00366	-0.01064
	618.721	574.228	574.577	574.085	573.905		87.9803	575.003	575.695	575.353	575.369		208.383	-0.02256	-0.01062
	618.804	574.117	574.577	574.112	573.931		88.7691	575.094	575.706	575.401	575.207		208.651	0.09013	-0.01059
	618.887	574.136	574.468	574.088	573.992		89.5577	575.082	575.576	575.402	575.166		208.919	0.0081	-0.01055
	618.969	574.179	574.37	573.973	574.002		90.3462	574.97	575.441	575.315	575.225		209.187	0.04837	-0.01052
	619.052	574.089	574.386	573.958	574.045		91.1345	574.932	575.469	575.285	575.163		209.455	0.05811	-0.01047
	619.135	574.084	574.506	573.947	574.11		91.9228	575.114	575.528	575.326	575.089		209.723	0.03289	-0.01043
	619.217	574.23	574.517	573.949	574.068		92.711	575.263	575.516	575.331	575.057		209.991	-0.02014	-0.01037
	619.3	574.32	574.412	574.004	574.079		93.499	575.198	575.528	575.356	575.093		210.259	0.10329	-0.01032
	619.383	574.286	574.443	573.994	574.198		94.2869	575.04	575.585	575.31	575.189		210.527	0.01271	-0.01026
	619.465	574.221	574.505	574.054	574.182		95.0748	574.907	575.649	575.255	575.196		210.794	0.17206	-0.01019
	619.548	574.13	574.492	574.121	574.114		95.8625	574.886	575.64	575.289	575.183		211.062	-0.00569	-0.01012
	619.63	574.049	574.503	574.079	574.135		96.65	574.876	575.494	575.246	575.228		211.33	-0.01406	-0.01004
	619.713	574.038	574.474	574.045	574.166		97.4375	574.876	575.371	575.214	575.191		211.598	0.01337	-0.00996
	619.796	574.218	574.565	574.22	574.233		98.2249	575.086	575.514	575.491	575.265		211.866	0.01675	-0.00987
	619.878	574.432	574.747	574.448	574.29		99.0121	575.311	575.659	575.655	575.374		212.134	-0.00371	-0.00978
	619.961	574.353	574.644	574.323	574.222		99.7993	575.239	575.514	575.368	575.201		212.402	0.00862	-0.00969
	620.044	574.192	574.501	574.012	574.172		100.586	575.075	575.379	575.212	575.166		212.67	-0.00205	-0.00959
	620.126	574.205	574.541	573.937	574.132		101.373	574.993	575.37	575.349	575.278		212.938	-0.01364	-0.00948
	620.209	574.271	574.569	574.075	574.087		102.16	574.918	575.353	575.457	575.214		213.205	0.00108	-0.00937
	620.291	574.222	574.509	574.058	574.112		102.947	574.892	575.323	575.387	575.158		213.473	5.37494e-05	-0.00925
	620.374	574.113	574.41	573.958	574.105		103.733	574.97	575.301	575.262	575.232		213.741	0.07543	-0.00913
	620.457	574.133	574.365	574.029	574.123		104.52	575.029	575.339	575.216	575.263		214.009	0.01844	-0.009
	620.539	574.281	574.434	574.091	574.204		105.306	574.969	575.466	575.188	575.134		214.277	-0.05762	-0.00887
	620.622	574.346	574.529	574.061	574.22		106.092	574.871	575.557	575.297	575.091		214.545	-0.0115	-0.00873
	620.704	574.283	574.493	574.023	574.144		106.878	574.843	575.57	575.434	575.172		214.812	-0.02126	-0.00858
	620.787	574.199	574.465	574.008	574.036		107.664	574.842	575.603	575.331	575.21		215.08	-0.05987	-0.00843
	620.87	574.128	574.548	573.981	573.995		108.45	574.864	575.6	575.23	575.298		215.348	0.01561	-0.00828
	620.952	574.043	574.569	573.972	574.105		109.236	574.934	575.49	575.307	575.322		215.616	-0.00881	-0.00812
	621.035	574.057	574.508	574	574.199		110.022	574.934	575.357	575.407	575.143		215.884	-0.02341	-0.00795
	621.117	574.148	574.462	574.013	574.09		110.807	574.865	575.324	575.429	575.004		216.151	-0.02234	-0.00778
	621.2	574.105	574.403	574.023	573.97		111.593	574.79	575.38	575.266	575.046		216.419	0.00115	-0.0076
	621.282	574.071	574.372	574.054	573.964		112.378	574.784	575.423	575.139	575.159		216.687	-0.04765	-0.00742
	621.365	574.165	574.443	574.071	574.027		113.163	574.865	575.431	575.262	575.273		216.955	0.00143	-0.00723
	621.448	574.155	574.525	574.038	574.073		113.948	574.857	575.47	575.339	575.305		217.222	-0.01218	-0.00703
	621.53	574.065	574.525	574.134	574.051		114.733	574.827	575.557	575.256	575.311		217.49	0.01848	-0.00683
	621.613	574.063	574.507	574.198	574.087		115.518	574.889	575.568	575.214	575.309		217.758	0.01126	-0.00663
	621.695	574.06	574.526	574.03	574.09		116.303	574.877	575.549	575.248	575.258		218.026	-0.52517	-0.00642
	621.778	574.1	574.563	573.968	574.076		117.088	574.851	575.485	575.28	575.257		218.293	0.04716	-0.0062
	621.86	574.199	574.571	574.009	574.15		117.872	574.87	575.422	575.343	575.294		218.561	0.01825	-0.00597
	621.943	574.216	574.489	574.024	574.157		118.657	574.812	575.484	575.415	575.327		218.829	-0.09914	-0.00575
	622.025	574.164	574.431	574.018	574.079		119.441	574.793	575.464	575.349	575.29		219.096	-0.05304	-0.00551
	622.108	574.164	574.449	573.954	574.025		120.225	574.843	575.473	575.246	575.259		219.364	0.00138	-0.00527
	622.191	574.154	574.446	573.905	574.056		121.009	574.851	575.578	575.268	575.295		219.632	-0.02461	-0.00502
	622.273	574.043	574.474	573.901	574.081		121.793	574.883	575.528	575.294	575.242		219.899	0.00395	-0.00477
	622.356	574.054	574.515	573.946	574.023		122.577	574.943	575.461	575.256	575.104		220.167	0.0042	-0.00451
	622.438	574.241	574.48	573.988	573.941		123.361	574.958	575.49	575.221	575.052		220.435	0.05297	-0.00425
	622.521	574.347	574.446	574.042	573.879		124.145	574.965	575.431	575.168	575.033		220.702	-0.00991	-0.00398
	622.603	574.272	574.374	574.114	573.943		124.928	574.967	575.367	575.148	575.034		220.97	-0.05235	-0.0037
	622.686	574.176	574.3	574.092	574.032		125.712	574.911	575.427	575.215	575.14		221.238	-0.124	-0.00342
	622.768	574.133	574.399	574.005	574.082		126.495	574.851	575.477	575.245	575.221		221.505	-0.04697	-0.00313
	622.851	574.072	574.511	573.949	574.137		127.278	574.906	575.431	575.17	575.197		221.773	0.00225	-0.00284
	622.933	574.087	574.508	573.944	574.088		128.061	574.956	575.359	575.125	575.121		222.041	-0.01465	-0.00254
	623.016	574.198	574.543	574.016	573.984		128.844	574.933	575.363	575.23	575.147		222.308	-0.0428	-0.00224
	623.098	574.228	574.601	574.065	573.976		129.627	574.991	575.427	575.335	575.193		222.576	0.031	-0.00193
	623.181	574.128	574.456	573.997	574.006		130.41	575.031	575.427	575.34	575.158		222.843	0.97818	-0.00161
	623.263	574.139	574.269	573.908	573.985		131.193	574.893	575.296	575.364	575.122		223.111	-0.05014	-0.00129
	623.346	574.232	574.311	573.868	573.978		131.975	574.776	575.229	575.366	575.107		223.379	0.00823	-0.000956504
	623.428	574.19	574.437	573.94	574.049		132.758	574.776	575.351	575.285	575.154		223.646	0.00962	-0.000621938
	623.511	574.11	574.497	574.013	574.068		133.54	574.767	575.415	575.258	575.15		223.914	0.00614	-0.000281589
	623.593	574.085	574.432	574.015	573.952		134.322	574.82	575.327	575.228	575.172		224.181	0.04691	6.449e-05
	623.676	574.12	574.372	573.978	573.915		135.104	574.922	575.354	575.166	575.267		224.449	0.06175	0.000416264
	623.758	574.143	574.406	573.934	574.058		135.886	574.932	575.431	575.228	575.257		224.716	0.00746	0.000773666
	623.841	574.138	574.373	573.969	574.189		136.668	574.846	575.334	575.266	575.199		224.984	0.02961	0.00114
	623.923	574.15	574.366	574.016	574.17		137.45	574.809	575.302	575.208	575.173		225.251	0.00588	0.00151
	624.006	574.132	574.432	574.036	574.155		138.231	574.857	575.371	575.219	575.131		225.519	--	--
	624.088	574.133	574.488	574.058	574.169		139.013	574.909	575.399	575.247	575.081		225.786	0.00535	0.00188
	624.171	574.198	574.56	574.078	574.063		139.794	574.916	575.408	575.174	575.118		226.054	-0.03757	0.00226
	624.253	574.216	574.518	574.028	573.921		140.576	574.835	575.309	575.128	575.235		226.321	-0.01533	0.00264
	624.335	574.208	574.403	573.942	573.849		141.357	574.782	575.255	575.244	575.269		226.589	0.02061	0.00303
	624.418	574.211	574.406	573.946	573.87		142.138	574.826	575.334	575.366	575.209		226.856	0.01853	0.00343
	624.5	574.189	574.427	574.012	573.959		142.919	574.837	575.373	575.342	575.242		227.124	-0.00139	0.00383
	624.583	574.145	574.36	574.066	574		143.7	574.847	575.458	575.234	575.265		227.391	-0.00643	0.00423
	624.665	574.063	574.363	574.066	574.05		144.481	574.883	575.56	575.196	575.164		227.659	-0.06409	0.00464
	624.748	574.022	574.401	573.97	574.106		145.261	574.841	575.536	575.248	575.117		227.926	0.000385036	0.00505
	624.83	574.064	574.355	573.887	574.018		146.042	574.774	575.473	575.26	575.152		228.194	-0.03617	0.00547
	624.913	574.034	574.386	573.906	573.982		146.822	574.774	575.395	575.281	575.196		228.461	-0.08889	0.00589
	624.995	573.943	574.397	573.955	574.017		147.603	574.792	575.348	575.318	575.234		228.729	0.00773	0.00632
	625.078	573.957	574.33	574.011	573.941		148.383	574.712	575.388	575.288	575.227		228.996	-0.01018	0.00675
	625.16	574.03	574.377	573.956	573.939		149.163	574.599	575.441	575.313	575.207		229.263	-0.02448	0.00718
	625.242	574.084	574.328	573.847	574.02		149.943	574.635	575.459	575.299	575.239		229.531	0.00956	0.00761
	625.325	574.146	574.241	573.941	574.024		150.723	574.803	575.434	575.248	575.241		229.798	0.000453317	0.00805
	625.407	574.201	574.388	574.067	574.037		151.503	574.934	575.436	575.297	575.213		230.066	-0.12778	0.00849
	625.49	574.157	574.534	574.013	574.061		152.282	574.839	575.449	575.297	575.256		230.333	0.0023	0.00894
	625.572	574.114	574.471	573.95	574.033		153.062	574.643	575.45	575.292	575.354		230.6	-0.01576	0.00938
	625.654	574.138	574.383	574.018	574.025		153.841	574.672	575.507	575.309	575.421		230.868	-0.02911	0.00983
	625.737	574.177	574.411	574.052	574.035		154.62	574.822	575.554	575.313	575.359		231.135	0.0372	0.01028
	625.819	574.226	574.375	574.018	574.034		155.4	574.807	575.536	575.348	575.246		231.403	-0.00763	0.01072
	625.902	574.22	574.298	574.065	574.089		156.179	574.785	575.513	575.423	575.209		231.67	-0.00978	0.01117
	625.984	574.109	574.321	574.068	574.143		156.958	574.864	575.495	575.429	575.123		231.937	0.04086	0.01162
	626.067	573.972	574.392	573.975	574.136		157.737	574.805	575.413	575.262	575.05		232.205	0.01516	0.01207
	626.149	573.938	574.399	573.959	574.071		158.515	574.66	575.382	575.172	575.105		232.472	-0.02453	0.01252
	626.231	573.96	574.396	573.999	574.009		159.294	574.676	575.452	575.196	575.141		232.739	0.00431	0.01297
	626.314	574.012	574.467	573.989	574.057		160.073	574.768	575.491	575.183	575.176		233.007	-0.00844	0.01342
	626.396	574.077	574.422	573.957	574.084		160.851	574.724	575.482	575.231	575.201		233.274	0.03722	0.01386
	626.478	574.092	574.342	574.023	574.032		161.629	574.711	575.431	575.281	575.179		233.541	-0.00116	0.0143
	626.561	574.1	574.362	574.15	573.964		162.408	574.816	575.38	575.247	575.154		233.808	-0.00684	0.01474
	626.643	574.056	574.416	574.137	574.01		163.186	574.808	575.385	575.291	575.12		234.076	0.01697	0.01518
	626.726	574.059	574.512	574.079	574.124		163.964	574.766	575.413	575.361	575.149		234.343	0.02458	0.01561
	626.808	574.163	574.451	574.132	574.091		164.742	574.771	575.478	575.307	575.217		234.61	0.00784	0.01604
	626.89	574.153	574.345	574.136	574.071		165.519	574.707	575.554	575.257	575.2		234.878	-0.02323	0.01646
	626.973	574.108	574.375	574.023	574.06		166.297	574.703	575.481	575.25	575.115		235.145	-0.04822	0.01687
	627.055	574.087	574.409	573.957	573.986		167.075	574.794	575.378	575.289	575.045		235.412	0.00887	0.01729
	627.137	573.998	574.497	573.988	573.949		167.852	574.858	575.328	575.345	574.956		235.679	-0.0217	0.01769
	627.22	573.993	574.552	573.997	573.971		168.629	574.902	575.339	575.311	574.964		235.947	0.01301	0.01809
	627.302	574.1	574.542	573.941	574.075		169.407	574.843	575.45	575.258	575.128		236.214	-0.10866	0.01848
	627.385	574.139	574.472	573.853	574.124		170.184	574.647	575.499	575.253	575.247		236.481	-0.02775	0.01886
	627.467	574.1	574.359	573.834	574.163		170.961	574.583	575.481	575.233	575.302		236.748	-0.00195	0.01923
	627.549	574.11	574.405	573.876	574.198		171.738	574.739	575.414	575.193	575.262		237.015	-0.00829	0.01959
	627.632	574.153	574.466	573.885	574.151		172.514	574.783	575.314	575.222	575.191		237.283	-0.03676	0.01995
	627.714	574.121	574.405	573.913	574.122		173.291	574.667	575.302	575.255	575.185		237.55	0.01484	0.02029
	627.796	574.046	574.416	573.972	574.069		174.068	574.637	575.335	575.235	575.165		237.817	0.01762	0.02062
	627.879	574.021	574.529	573.99	574.083		174.844	574.699	575.356	575.182	575.242		238.084	-0.00643	0.02094
	627.961	574.02	574.557	573.953	574.14		175.621	574.718	575.411	575.15	575.291		238.351	0.05865	0.02125
	628.043	574.02	574.517	573.969	574.089		176.397	574.71	575.421	575.225	575.236		238.618	-0.01305	0.02154
	628.126	574.067	574.522	573.991	574.058		177.173	574.742	575.369	575.351	575.227		238.886	0.02785	0.02182
	628.208	574.085	574.514	573.964	574.059		177.949	574.731	575.393	575.412	575.136		239.153	0.08145	0.02209
	628.29	574.049	574.515	574.019	574.005		178.725	574.697	575.45	575.398	575.092		239.42	0.00133	0.02234
	628.373	574.04	574.532	574.044	573.97		179.501	574.729	575.391	575.415	575.139		239.687	0.02247	0.02258
	628.455	574.117	574.444	573.967	574.061		180.276	574.706	575.331	575.425	575.129		239.954	-0.01484	0.0228
	628.537	574.213	574.337	573.94	574.116		181.052	574.626	575.417	575.387	575.222		240.221	0.000686187	0.023
	628.62	574.174	574.341	573.949	574.052		181.827	574.625	575.486	575.377	575.347		240.488	-0.03791	0.02319
	628.702	574.143	574.367	573.909	574.043		182.603	574.646	575.503	575.327	575.278		240.755	0.01734	0.02336
	628.784	574.247	574.385	573.853	574.043		183.378	574.612	575.441	575.313	575.198		241.023	0.01187	0.02352
	628.866	574.336	574.42	573.889	574.022		184.153	574.597	575.312	575.322	575.258		241.29	0.01914	0.02365
	628.949	574.268	574.423	574.011	574.076		184.928	574.634	575.355	575.305	575.269		241.557	0.03574	0.02377
	629.031	574.162	574.437	574.008	574.116		185.703	574.688	575.419	575.31	575.286		241.824	-0.00604	0.02387
	629.113	574.121	574.489	573.885	574.042		186.478	574.728	575.41	575.211	575.343		242.091	0.04045	0.02394
	629.196	574.063	574.438	573.84	573.942		187.253	574.727	575.447	575.105	575.272		242.358	0.02918	0.024
	629.278	574.089	574.345	573.864	573.975		188.027	574.724	575.457	575.153	575.212		242.625	0.01987	0.02404
	629.36	574.162	574.364	573.922	574.066		188.802	574.758	575.409	575.306	575.277		242.892	--	--
	629.443	574.165	574.472	574.038	574.053		189.576	574.745	575.377	575.433	575.276		243.159	0.03644	0.02406
	629.525	574.166	574.561	574.091	574.037		190.35	574.749	575.424	575.469	575.217		243.426	-0.01128	0.02405
	629.607	574.166	574.533	574.021	573.989		191.125	574.785	575.471	575.451	575.238		243.693	-0.00858	0.02403
	629.689	574.131	574.489	573.927	573.868		191.899	574.729	575.473	575.412	575.281		243.96	0.01641	0.02398
	629.772	574.068	574.45	573.948	573.867		192.673	574.73	575.431	575.321	575.216		244.227	1.0182	0.02391
	629.854	574.096	574.405	574.036	574.002		193.446	574.749	575.339	575.255	575.07		244.494	0.03054	0.02382
	629.936	574.226	574.421	573.983	574.055		194.22	574.675	575.341	575.345	575.07		244.761	0.34011	0.0237
	630.018	574.241	574.445	573.887	573.95		194.994	574.653	575.424	575.437	575.158		245.028	0.02604	0.02357
	630.101	574.116	574.49	573.917	573.868		195.767	574.69	575.399	575.329	575.186		245.295	0.28488	0.02341
	630.183	574.059	574.549	574.029	573.918		196.541	574.739	575.306	575.199	575.212		245.562	-0.03485	0.02323
	630.265	574.109	574.552	574.021	574.027		197.314	574.85	575.297	575.233	575.171		245.829	-0.00913	0.02303
	630.348	574.179	574.525	573.916	574.071		198.087	574.943	575.344	575.311	575.131		246.096	-0.03593	0.0228
	630.43	574.236	574.473	573.894	574.048		198.86	574.911	575.319	575.358	575.177		246.363	0.0687	0.02255
	630.512	574.175	574.472	573.972	574.049		199.633	574.837	575.298	575.431	575.167		246.63	-0.08051	0.02228
	630.594	574.098	574.551	574.087	574.081		200.406	574.776	575.347	575.444	575.151		246.897	-0.01428	0.02198
	630.677	574.109	574.486	574.063	574.042		201.179	574.733	575.39	575.319	575.162		247.164	0.04213	0.02167
	630.759	574.099	574.359	574.023	573.955		201.952	574.725	575.442	575.249	575.092		247.431	-0.02147	0.02133
	630.841	574.042	574.423	574.088	573.968		202.724	574.718	575.372	575.23	575.058		247.698	0.10552	0.02097
	630.923	574.059	574.541	574.091	574.031		203.496	574.707	575.257	575.154	575.177		247.964	0.01099	0.02058
	631.005	574.167	574.551	574.003	573.997		204.269	574.743	575.333	575.127	575.203		248.231	0.03663	0.02018
	631.088	574.231	574.496	573.949	573.979		205.041	574.758	575.418	575.178	575.04		248.498	-0.16306	0.01975
	631.17	574.206	574.426	573.993	574.036		205.813	574.742	575.445	575.261	575.009		248.765	-0.00705	0.0193
	631.252	574.168	574.423	574.058	574.074		206.585	574.825	575.507	575.341	575.108		249.032	0.00723	0.01884
	631.334	574.167	574.413	574.08	574.113		207.357	574.803	575.49	575.351	575.161		249.299	0.03266	0.01835
	631.417	574.18	574.402	574.051	574.194		208.129	574.597	575.432	575.358	575.243		249.566	0.01856	0.01784
	631.499	574.18	574.459	574.034	574.228		208.9	574.535	575.45	575.393	575.261		249.833	0.03541	0.01731
	631.581	574.154	574.512	574.062	574.172		209.672	574.638	575.487	575.377	575.288		250.099	0.08286	0.01677
	631.663	574.14	574.582	574.07	574.102		210.443	574.723	575.437	575.334	575.342		250.366	-0.02962	0.0162
	631.745	574.123	574.532	574.011	573.979		211.215	574.69	575.301	575.245	575.204		250.633	-0.01736	0.01562
	631.828	574.083	574.473	573.942	573.854		211.986	574.638	575.278	575.198	575.172		250.9	-0.04233	0.01502
	631.91	574.067	574.483	573.918	573.9		212.757	574.665	575.292	575.268	575.286		251.167	-0.00852	0.0144
	631.992	574.152	574.394	573.955	574.022		213.528	574.637	575.227	575.346	575.304		251.434	0.01924	0.01377
	632.074	574.225	574.252	574.056	574.022		214.299	574.555	575.261	575.287	575.243		251.7	0.02098	0.01313
	632.156	574.162	574.171	574.157	574.051		215.07	574.557	575.422	575.291	575.197		251.967	4.99336e-05	0.01247
	632.239	574.112	574.257	574.104	574.124		215.841	574.627	575.479	575.439	575.187		252.234	0.03765	0.01179
	632.321	574.131	574.372	573.97	574.097		216.611	574.635	575.446	575.377	575.203		252.501	-0.04998	0.0111
	632.403	574.075	574.427	573.896	574.094		217.382	574.597	575.445	575.21	575.286		252.767	0.00833	0.01041
	632.485	574.023	574.444	573.893	574.114		218.152	574.635	575.349	575.177	575.311		253.034	-0.00422	0.0097
	632.567	574.111	574.375	573.98	574.073		218.922	574.748	575.263	575.216	575.28		253.301	0.03327	0.00898
	632.65	574.161	574.36	573.992	574.041		219.692	574.783	575.325	575.228	575.274		253.568	-0.14371	0.00825
	632.732	574.156	574.458	574.049	574.1		220.463	574.693	575.363	575.2	575.286		253.834	0.06974	0.00751
	632.814	574.174	574.545	574.272	574.237		221.232	574.68	575.365	575.233	575.295		254.101	0.01138	0.00676
	632.896	574.199	574.588	574.405	574.399		222.002	574.721	575.449	575.223	575.233		254.368	0.00211	0.00601
	632.978	574.184	574.59	574.299	574.375		222.772	574.686	575.47	575.137	575.186		254.635	-0.0147	0.00525
	633.06	574.094	574.548	574.042	574.162		223.542	574.698	575.383	575.237	575.157		254.901	-0.00671	0.00449
	633.143	574.073	574.437	573.924	574.012		224.311	574.749	575.31	575.306	575.115		255.168	-0.00895	0.00372
	633.225	574.091	574.316	573.989	573.927		225.081	574.733	575.273	575.141	575.111		255.435	0.00587	0.00295
	633.307	574.044	574.28	574.026	573.955		225.85	574.701	575.27	575.1	575.157		255.701	0.04274	0.00218
	633.389	574.011	574.294	574.02	574.096		226.619	574.695	575.294	575.171	575.234		255.968	-0.17934	0.00141
	633.471	574.051	574.327	574.004	574.169		227.388	574.669	575.242	575.119	575.215		256.235	0.02815	0.000642396
	633.553	574.057	574.323	573.923	574.165		228.157	574.69	575.224	575.038	575.143		256.501	0.0245	-0.000127095
	633.635	574.007	574.364	573.833	574.151		228.926	574.782	575.39	575.105	575.123		256.768	-0.03117	-0.000894248
	633.718	574.068	574.469	573.897	574.141		229.695	574.806	575.415	575.254	575.151		257.035	-0.00486	-0.00166
	633.8	574.133	574.44	573.993	574.042		230.463	574.727	575.334	575.233	575.129		257.301	-0.12863	-0.00242
	633.882	574.088	574.364	573.912	573.924		231.232	574.688	575.355	575.141	575.136		257.568	-0.000558722	-0.00317
	633.964	574.06	574.429	573.837	574.064		232	574.757	575.321	575.152	575.23		257.835	-0.04213	-0.00392
	634.046	574.063	574.496	573.893	574.27		232.769	574.81	575.324	575.209	575.196		258.101	0.00765	-0.00466
	634.128	574.068	574.47	573.993	574.187		233.537	574.772	575.405	575.265	575.153		258.368	-0.01584	-0.00539
	634.21	574.078	574.477	574.08	574.036		234.305	574.714	575.383	575.158	575.226		258.635	0.01075	-0.00612
	634.293	574.118	574.534	574.044	574.049		235.073	574.715	575.331	575.003	575.24		258.901	0.07327	-0.00683
	634.375	574.198	574.583	573.951	574.072		235.841	574.701	575.341	575.047	575.11		259.168	0.08244	-0.00753
	634.457	574.204	574.526	573.914	574.096		236.609	574.603	575.342	575.129	574.993		259.434	0.01764	-0.00822
	634.539	574.152	574.448	573.934	574.156		237.376	574.544	575.303	575.185	574.986		259.701	0.00516	-0.0089
	634.621	574.134	574.452	574.007	574.131		238.144	574.584	575.227	575.211	574.963		259.967	-0.01556	-0.00956
	634.703	574.103	574.487	574.074	574.095		238.912	574.689	575.21	575.131	575.014		260.234	0.03139	-0.01021
	634.785	574.022	574.557	574.141	574.131		239.679	574.742	575.276	575.078	575.089		260.501	-0.000937495	-0.01084
	634.867	573.99	574.494	574.142	574.16		240.446	574.651	575.264	575.12	575.014		260.767	0.06056	-0.01146
	634.949	574.031	574.38	574.083	574.175		241.213	574.632	575.184	575.093	574.961		261.034	-0.04735	-0.01206
	635.032	574.07	574.488	574.097	574.203		241.98	574.76	575.164	574.935	575.066		261.3	-0.05184	-0.01264
	635.114	574.132	574.652	574.208	574.279		242.747	574.792	575.219	574.921	575.203		261.567	0.0722	-0.01321
	635.196	574.188	574.746	574.42	574.504		243.514	574.7	575.287	575.032	575.119		261.833	0.09508	-0.01376
	635.278	574.161	575.01	574.783	574.946		244.281	574.622	575.323	575.004	574.966		262.1	0.36464	-0.01428
	635.36	574.163	575.546	575.592	575.823		245.047	574.571	575.374	575.067	574.961		262.366	-0.01456	-0.01479
	635.442	574.269	576.351	577.05	577.369		245.814	574.534	575.352	575.226	574.968		262.633	-0.12952	-0.01527
	635.524	574.324	577.47	579.257	579.83		246.58	574.483	575.288	575.24	574.981		262.899	-0.01002	-0.01574
	635.606	574.258	579.173	582.27	583.514		247.347	574.439	575.319	575.248	575.015		263.166	0.01986	-0.01618
	635.688	574.228	581.738	586.343	588.582		248.113	574.465	575.3	575.179	575.077		263.432	-0.42372	-0.0166
	635.77	574.328	585.446	592.344	595.454		248.879	574.495	575.246	575.016	575.118		263.699	0.0137	-0.017
	635.852	574.49	590.557	600.601	604.534		249.645	574.554	575.239	575.014	575.054		263.965	0.16013	-0.01738
	635.934	574.621	596.698	610.85	615.786		250.411	574.639	575.262	575.098	575.064		264.232	0.00126	-0.01773
	636.017	574.655	603.372	622.593	629.033		251.177	574.681	575.328	575.129	575.065		264.498	-0.00625	-0.01806
	636.099	574.785	610.453	634.758	643.572		251.942	574.754	575.372	575.098	574.98		264.764	-0.01776	-0.01837
	636.181	575.143	617.805	646.363	657.472		252.708	574.735	575.308	575.097	574.991		265.031	0.01844	-0.01866
	636.263	575.46	624.425	656.507	669.151		253.473	574.684	575.195	575.125	575.037		265.297	-0.00642	-0.01892
	636.345	575.629	629.584	664.626	678.68		254.239	574.708	575.181	575.134	575.001		265.564	-0.03341	-0.01915
	636.427	575.691	633.88	671.319	686.735		255.004	574.695	575.236	575.149	574.981		265.83	-0.01237	-0.01936
	636.509	575.776	637.584	677.139	693.533		255.769	574.748	575.224	575.09	575.061		266.096	-1.12536	-0.01955
	636.591	575.965	640.547	682.067	698.9		256.534	574.885	575.208	575.067	575.031		266.363	-0.03575	-0.01972
	636.673	576.048	643.012	686.021	703.143		257.299	574.899	575.313	575.056	574.926		266.629	-0.13462	-0.01986
	636.755	576.061	644.721	689.033	706.743		258.064	574.718	575.378	575.023	575.001		266.896	0.000931729	-0.01998
	636.837	576.075	645.694	690.906	709.368		258.828	574.569	575.287	575.055	575.041		267.162	-0.02691	-0.02008
	636.919	576.02	646.673	691.809	711.065		259.593	574.549	575.193	575.027	574.929		267.428	0.00739	-0.02015
	637.001	576.015	647.259	692.233	712.147		260.358	574.652	575.234	575.005	574.993		267.695	-0.00443	-0.0202
	637.083	576.103	647.308	691.932	711.819		261.122	574.772	575.319	575.026	575.125		267.961	-0.02451	-0.02023
	637.165	576.124	647.26	691.378	710.633		261.886	574.732	575.258	575.012	575.095		268.227	0.00815	-0.02023
	637.247	576.054	647.124	690.552	709.746		262.65	574.714	575.127	574.981	575.059		268.494	0.08807	-0.02022
	637.329	576.042	646.877	689.51	708.963		263.414	574.7	575.113	575.021	575.129		268.76	-0.05109	-0.02018
	637.411	576.067	646.156	689.112	707.819		264.178	574.596	575.236	575.137	575.175		269.026	-0.06455	-0.02012
	637.493	576.044	645.207	688.638	706.168		264.942	574.632	575.339	575.167	575.09		269.293	0.01505	-0.02004
	637.575	576.015	644.711	687.484	704.845		265.706	574.689	575.377	575.109	575.011		269.559	-0.00316	-0.01995
	637.657	576.004	644.38	686.033	703.972		266.47	574.581	575.416	575.059	574.925		269.825	-0.06849	-0.01983
	637.739	576.036	643.784	684.644	702.942		267.233	574.603	575.419	575.092	574.881		270.092	0.06294	-0.0197
	637.821	576.088	643.181	683.336	702.245		267.997	574.778	575.384	575.147	574.972		270.358	-0.03662	-0.01955
	637.903	576.075	642.563	682.058	701.724		268.76	574.854	575.361	575.133	575.006		270.624	0.017	-0.01938
	637.985	576.042	641.82	681.187	700.777		269.523	574.83	575.386	575.096	575.023		270.89	0.00949	-0.01919
	638.067	576.015	641.12	680.586	699.702		270.286	574.719	575.45	575.056	575.028		271.157	-0.00858	-0.01899
	638.149	575.919	640.755	679.86	698.294		271.049	574.705	575.42	575.012	574.951		271.423	-0.00312	-0.01878
	638.231	575.855	640.668	678.714	696.759		271.812	574.792	575.314	574.972	574.963		271.689	0.09259	-0.01855
	638.313	575.93	640.068	677.148	695.214		272.575	574.798	575.325	574.95	574.953		271.955	0.00693	-0.0183
	638.395	575.929	639.018	675.717	693.617		273.338	574.824	575.329	575.029	574.868		272.222	-0.01612	-0.01805
	638.477	575.859	638.514	674.554	692.555		274.1	574.808	575.247	575.088	574.859		272.488	0.00315	-0.01778
	638.559	575.84	638.56	673.42	691.769		274.863	574.708	575.202	575.078	574.901		272.754	-0.08939	-0.0175
	638.641	575.784	638.433	672.283	690.732		275.625	574.678	575.244	575.072	574.919		273.02	0.00309	-0.01722
	638.723	575.776	637.982	671.397	689.536		276.387	574.701	575.329	574.981	574.885		273.286	0.00936	-0.01692
	638.805	575.787	637.548	671.095	689.117		277.15	574.711	575.324	575.063	574.944		273.553	0.05883	-0.01661
	638.887	575.816	637.367	671.269	689.378		277.912	574.645	575.274	575.204	575.032		273.819	-0.02668	-0.0163
	638.969	575.828	637.467	671.293	689.03		278.674	574.61	575.258	575.194	575.048		274.085	-0.02774	-0.01598
	639.051	575.757	637.326	670.957	687.962		279.435	574.65	575.224	575.241	575.092		274.351	0.12007	-0.01566
	639.133	575.732	636.863	670.326	687.146		280.197	574.636	575.185	575.216	575.093		274.617	-0.03106	-0.01533
	639.215	575.7	636.623	669.359	686.476		280.959	574.687	575.188	575.134	575.073		274.883	0.06194	-0.015
	639.297	575.712	636.275	667.911	685.389		281.72	574.775	575.216	575.057	575.08		275.15	-0.01076	-0.01466
	639.379	575.777	635.672	666.81	684.513		282.482	574.782	575.337	575.038	575.076		275.416	-0.18326	-0.01432
	639.461	575.736	635.203	666.914	683.839		283.243	574.722	575.419	575.088	575.058		275.682	-0.05476	-0.01398
	639.543	575.617	634.789	666.878	683.234		284.004	574.656	575.311	575.089	575.03		275.948	-0.13452	-0.01365
	639.625	575.563	634.407	665.929	682.812		284.765	574.612	575.248	575.09	575.031		276.214	0.26196	-0.01331
	639.707	575.581	634.257	665.099	682.408		285.527	574.617	575.278	575.122	575.039		276.48	-0.0015	-0.01297
	639.789	575.574	634.321	665.192	682.578		286.287	574.708	575.285	575.169	575.071		276.746	0.00135	-0.01263
	639.871	575.59	634.433	665.625	682.944		287.048	574.786	575.312	575.104	575.145		277.012	0.009	-0.0123
	639.953	575.669	634.468	665.612	683.265		287.809	574.737	575.276	575.09	575.107		277.279	0.00991	-0.01197
	640.035	575.749	634.449	665.448	684.08		288.569	574.618	575.201	575.206	575.013		277.545	0.00731	-0.01164
	640.117	575.748	634.145	665.224	684.328		289.33	574.624	575.183	575.213	574.979		277.811	0.03044	-0.01132
	640.199	575.761	633.468	664.923	683.974		290.09	574.738	575.184	575.201	575.022		278.077	0.08677	-0.01101
	640.28	575.864	633.227	664.708	683.581		290.851	574.778	575.212	575.208	575.153		278.343	-0.01004	-0.0107
	640.362	575.9	633.571	664.266	682.417		291.611	574.7	575.178	575.167	575.138		278.609	0.01411	-0.0104
	640.444	575.845	633.54	663.388	680.935		292.371	574.674	575.205	575.037	575.044		278.875	0.03155	-0.01011
	640.526	575.758	633.301	662.214	679.779		293.131	574.745	575.398	574.964	575.057		279.141	0.03029	-0.00982
	640.608	575.628	633.071	661.233	678.173		293.891	574.735	575.444	575.074	575.064		279.407	-0.17212	-0.00955
	640.69	575.547	632.528	660.639	676.536		294.65	574.694	575.369	575.129	575.034		279.673	0.00779	-0.00928
	640.772	575.57	632.197	659.763	675.759		295.41	574.717	575.381	575.089	575.015		279.939	0.0204	-0.00902
	640.854	575.615	632.092	658.869	675.161		296.17	574.729	575.319	575.078	574.995		280.205	-0.06859	-0.00877
	640.936	575.653	631.62	658.241	674.559		296.929	574.743	575.23	575.123	575.027		280.471	-0.01376	-0.00854
	641.018	575.638	631.072	657.451	674.167		297.688	574.819	575.24	575.176	575.091		280.737	-0.00596	-0.00831
	641.1	575.655	630.764	656.925	673.728		298.448	574.851	575.285	575.166	575.068		281.003	-0.00794	-0.0081
	641.182	575.748	630.281	656.629	672.942		299.207	574.769	575.356	575.146	575.037		281.269	-0.07747	-0.0079
	641.263	575.825	630.182	656.264	671.998		299.966	574.729	575.379	575.147	575.063		281.535	0.02937	-0.0077
	641.345	575.95	630.415	655.883	671.148		300.725	574.723	575.295	575.176	575.042		281.801	0.02097	-0.00753
	641.427	576.019	630.062	655.489	670.644		301.484	574.669	575.257	575.222	574.998		282.067	-0.00274	-0.00736
	641.509	575.882	629.506	655.298	670.461		302.242	574.645	575.357	575.205	575.046		282.333	-0.0895	-0.00721
	641.591	575.841	629.268	655.216	669.808		303.001	574.7	575.377	575.143	575.101		282.599	0.01167	-0.00707
	641.673	575.948	629.643	654.845	669.013		303.759	574.818	575.286	575.167	575.113		282.865	-0.00378	-0.00694
	641.755	575.861	630.132	653.99	668.769		304.518	574.908	575.317	575.237	575.05		283.131	0.04436	-0.00682
	641.837	575.733	629.916	653.42	668.69		305.276	574.821	575.436	575.26	574.947		283.396	0.01011	-0.00672
	641.919	575.774	629.599	653.545	668.333		306.034	574.732	575.506	575.28	575.01		283.662	-0.000451899	-0.00663
	642	575.798	629.749	653.291	667.579		306.792	574.747	575.44	575.26	575.149		283.928	-0.00809	-0.00656
	642.082	575.66	629.833	652.538	666.798		307.55	574.655	575.285	575.264	575.188		284.194	0.04609	-0.00649
	642.164	575.607	629.483	651.951	666.4		308.308	574.629	575.338	575.254	575.158		284.46	0.08089	-0.00644
	642.246	575.768	629.226	651.292	665.982		309.066	574.726	575.481	575.165	575.085		284.726	-0.0077	-0.0064
	642.328	575.821	629.177	650.559	664.89		309.824	574.73	575.497	575.171	575.062		284.992	-0.09459	-0.00638
	642.41	575.797	628.814	649.812	663.664		310.581	574.675	575.455	575.242	575.134		285.258	-0.0145	-0.00636
	642.492	575.807	628.257	649.096	662.997		311.339	574.653	575.392	575.256	575.094		285.524	-0.13807	-0.00636
	642.573	575.746	627.741	648.698	662.385		312.096	574.705	575.384	575.254	574.947		285.789	0.00622	-0.00637
	642.655	575.675	627.669	648.196	662.142		312.853	574.765	575.38	575.267	574.997		286.055	0.00148	-0.00639
	642.737	575.677	627.886	647.978	662.436		313.61	574.709	575.374	575.275	575.161		286.321	0.01357	-0.00642
	642.819	575.696	627.775	648.317	662.015		314.367	574.666	575.351	575.285	575.185		286.587	-0.02601	-0.00646
	642.901	575.705	627.431	648.041	661.19		315.124	574.753	575.296	575.249	575.072		286.853	0.00146	-0.00652
	642.983	575.765	627.142	647.503	660.94		315.881	574.792	575.327	575.12	575.03		287.119	-0.01572	-0.00658
	643.065	575.774	627.105	647.47	660.607		316.638	574.747	575.349	575.057	575.136		287.384	0.02066	-0.00665
	643.146	575.826	626.914	647.162	659.622		317.395	574.76	575.335	575.153	575.077		287.65	0.01348	-0.00673
	643.228	575.881	626.469	646.562	658.639		318.151	574.802	575.337	575.2	574.96		287.916	0.01432	-0.00682
	643.31	575.794	626.105	646.331	658.427		318.907	574.736	575.294	575.142	575.038		288.182	0.01253	-0.00692
	643.392	575.775	626.093	645.971	658.563		319.664	574.699	575.27	575.166	575.078		288.447	0.02045	-0.00702
	643.474	575.73	626.398	645.337	658.396		320.42	574.785	575.356	575.195	575.023		288.713	-0.37594	-0.00713
	643.556	575.626	626.513	644.897	658.021		321.176	574.815	575.42	575.144	575.042		288.979	0.00297	-0.00725
	643.637	575.653	626.163	644.378	657.713		321.932	574.845	575.332	575.131	575.138		289.245	0.04999	-0.00737
	643.719	575.684	625.847	644.034	657.531		322.688	574.905	575.331	575.121	575.213		289.51	0.01239	-0.0075
	643.801	575.649	625.884	643.773	656.845		323.444	574.81	575.433	575.101	575.222		289.776	0.0114	-0.00764
	643.883	575.726	625.659	643.176	655.85		324.2	574.711	575.357	575.123	575.22		290.042	-0.06094	-0.00778
	643.965	575.88	625.375	642.88	655.284		324.955	574.827	575.329	575.073	575.171		290.308	0.01174	-0.00792
	644.046	575.894	625.502	642.811	654.817		325.711	574.893	575.393	575.097	575.106		290.573	-0.00738	-0.00807
	644.128	575.838	625.602	642.564	654.757		326.466	574.802	575.408	575.304	575.14		290.839	0.00503	-0.00822
	644.21	575.803	625.093	642.081	655.343		327.221	574.816	575.481	575.344	575.174		291.105	0.01737	-0.00837
	644.292	575.752	624.711	641.463	655.515		327.976	574.92	575.447	575.231	575.187		291.37	-0.00422	-0.00852
	644.374	575.778	625.094	641.363	654.929		328.732	574.955	575.419	575.215	575.195		291.636	-0.16056	-0.00868
	644.456	575.808	625.225	641.597	654.211		329.487	574.885	575.461	575.177	575.117		291.902	-0.02176	-0.00883
	644.537	575.717	625.212	641.683	653.7		330.241	574.656	575.269	575.073	575.005		292.167	-0.00636	-0.00899
	644.619	575.615	625.635	641.817	653.728		330.996	574.445	575.13	575.074	575.01		292.433	0.03171	-0.00914
	644.701	575.625	625.753	641.826	653.934		331.751	574.56	575.324	575.168	575.14		292.699	0.01307	-0.0093
	644.783	575.759	625.571	641.714	653.828		332.505	574.8	575.424	575.22	575.239		292.964	-0.01287	-0.00945
	644.864	575.873	625.792	641.756	653.888		333.26	574.744	575.312	575.193	575.243		293.23	-0.03494	-0.00961
	644.946	575.872	626.212	641.802	653.748		334.014	574.544	575.333	575.17	575.173		293.496	0.0267	-0.00976
	645.028	575.871	626.324	641.748	653.495		334.768	574.657	575.369	575.204	575.156		293.761	0.03507	-0.00991
	645.11	575.88	626.236	641.699	653.513		335.523	574.859	575.283	575.285	575.192		294.027	--	--
	645.192	575.856	626.265	641.647	653.276		336.277	574.787	575.289	575.334	575.087		294.293	--	--
	645.273	575.801	626.437	641.687	653.156		337.031	574.727	575.338	575.216	574.97		294.558	0.01067	-0.01005
	645.355	575.767	626.593	641.815	653.261		337.784	574.752	575.327	575.17	574.993		294.824	0.0026	-0.01019
	645.437	575.783	626.709	641.599	653.299		338.538	574.764	575.349	575.266	575.139		295.089	-0.04391	-0.01033
	645.519	575.817	626.848	641.309	653.371		339.292	574.855	575.423	575.168	575.314		295.355	0.00675	-0.01047
	645.6	575.902	626.917	641.322	653.352		340.045	574.88	575.448	575.088	575.361		295.62	0.21708	-0.0106
	645.682	575.984	626.946	641.255	653.043		340.799	574.781	575.468	575.222	575.316		295.886	0.00323	-0.01073
	645.764	575.902	626.943	641.11	652.565		341.552	574.682	575.533	575.336	575.263		296.152	-0.07419	-0.01085
	645.846	575.729	626.621	640.94	652.432		342.305	574.617	575.501	575.39	575.291		296.417	0.00257	-0.01097
	645.928	575.754	626.387	640.841	652.722		343.058	574.609	575.421	575.402	575.365		296.683	-0.01575	-0.01108
	646.009	575.848	626.724	640.885	652.718		343.811	574.6	575.451	575.376	575.329		296.948	0.01399	-0.01119
	646.091	575.827	626.863	640.577	652.135		344.564	574.588	575.491	575.303	575.253		297.214	-0.19675	-0.0113
	646.173	575.855	626.81	640.35	651.733		345.317	574.566	575.416	575.227	575.151		297.479	0.07769	-0.0114
	646.255	575.92	627.096	640.573	651.831		346.07	574.537	575.369	575.293	575.132		297.745	-0.01141	-0.01149
	646.336	575.993	627.172	640.677	651.479		346.822	574.616	575.355	575.346	575.21		298.01	0.06997	-0.01158
	646.418	576.007	627.105	640.39	650.659		347.575	574.706	575.35	575.223	575.217		298.276	0.00902	-0.01166
	646.5	575.947	627.293	639.969	650.671		348.327	574.747	575.41	575.177	575.286		298.541	-0.02996	-0.01173
	646.581	575.99	627.381	639.731	651.188		349.08	574.674	575.471	575.303	575.364		298.807	-0.10194	-0.0118
	646.663	576.065	627.329	639.669	651.383		349.832	574.541	575.505	575.313	575.328		299.072	-0.25765	-0.01187
	646.745	576.094	627.554	639.97	651.673		350.584	574.629	575.448	575.262	575.304		299.338	0.01215	-0.01193
	646.827	576.065	628.045	640.522	651.996		351.336	574.71	575.388	575.257	575.238		299.603	0.00267	-0.01198
	646.908	575.972	628.238	640.84	651.848		352.088	574.658	575.449	575.198	575.185		299.869	-0.01332	-0.01203
	646.99	575.968	628.404	640.718	651.522		352.84	574.698	575.47	575.208	575.143		300.134	0.02978	-0.01208
	647.072	575.998	628.773	640.494	651.382		353.591	574.656	575.424	575.235	575.038		300.399	0.19237	-0.01212
	647.154	575.962	628.825	640.574	651.225		354.343	574.595	575.445	575.232	575.145		300.665	0.01628	-0.01215
	647.235	575.951	628.902	640.616	651.424		355.094	574.708	575.464	575.284	575.347		300.93	-0.00983	-0.01219
	647.317	575.957	628.912	640.494	652		355.846	574.755	575.474	575.393	575.352		301.196	-0.000109438	-0.01221
	647.399	575.967	628.868	640.553	652.172		356.597	574.716	575.546	575.435	575.265		301.461	0.0641	-0.01224
	647.48	576.028	629.313	640.706	652.357		357.348	574.761	575.616	575.351	575.291		301.727	-0.01495	-0.01225
	647.562	576.09	629.909	640.93	652.815		358.099	574.846	575.602	575.259	575.369		301.992	0.02187	-0.01227
	647.644	576.095	630.383	641.186	652.882		358.85	574.825	575.578	575.302	575.311		302.257	0.02815	-0.01228
	647.726	576.127	630.573	641.537	652.552		359.601	574.724	575.548	575.428	575.266		302.523	-0.03472	-0.01229
	647.807	576.189	630.549	642.239	652.644		360.352	574.675	575.534	575.449	575.393		302.788	-0.02251	-0.0123
	647.889	576.143	630.756	642.696	653.477		361.103	574.661	575.514	575.467	575.44		303.053	0.00012173	-0.01231
	647.971	576.023	631.274	642.875	654.537		361.853	574.68	575.448	575.442	575.293		303.319	0.00245	-0.01231
	648.052	575.946	632.027	643.796	655.434		362.604	574.661	575.433	575.39	575.189		303.584	0.07914	-0.01231
	648.134	576.005	632.435	645.075	656.141		363.354	574.523	575.473	575.428	575.239		303.849	0.01269	-0.01232
	648.216	576.136	632.661	645.789	657.107		364.104	574.445	575.508	575.385	575.346		304.115	0.06006	-0.01232
	648.297	576.206	633.418	646.011	658.05		364.854	574.554	575.489	575.308	575.406		304.38	0.03056	-0.01232
	648.379	576.202	634.022	645.966	657.945		365.604	574.709	575.521	575.345	575.446		304.645	0.05033	-0.01232
	648.461	576.171	634.141	645.78	657.155		366.354	574.704	575.559	575.417	575.471		304.911	-0.05086	-0.01232
	648.542	576.113	634.075	645.726	657.021		367.104	574.655	575.508	575.429	575.486		305.176	-0.0103	-0.01232
	648.624	576.042	634.013	645.435	657.084		367.854	574.682	575.494	575.538	575.49		305.441	0.01545	-0.01232
	648.706	576.12	633.727	644.307	655.96		368.604	574.687	575.555	575.628	575.438		305.707	0.23882	-0.01233
	648.787	576.158	632.682	642.858	654.254		369.353	574.741	575.61	575.542	575.428		305.972	-0.11883	-0.01233
	648.869	576.018	631.704	641.819	653.093		370.103	574.744	575.623	575.564	575.564		306.237	-0.84336	-0.01234
	648.951	575.973	631.824	641.502	652.85		370.852	574.591	575.647	575.738	575.692		306.502	0.08128	-0.01235
	649.032	576.084	632.447	641.859	653.164		371.601	574.502	575.688	575.858	575.653		306.768	-0.01969	-0.01237
	649.114	576.097	632.671	642.728	653.446		372.35	574.61	575.741	575.84	575.583		307.033	0.04227	-0.01238
	649.196	575.953	633.08	643.835	654.553		373.099	574.74	575.757	575.742	575.633		307.298	0.01487	-0.0124
	649.277	575.968	634.23	645.505	656.856		373.848	574.688	575.751	575.733	575.704		307.563	0.03253	-0.01242
	649.359	576.085	635.699	648.055	659.846		374.597	574.621	575.816	575.821	575.737		307.829	0.01284	-0.01245
	649.441	576.143	637.24	650.673	663.008		375.346	574.62	575.842	575.878	575.828		308.094	-0.18538	-0.01248
	649.522	576.141	638.218	652.088	664.599		376.094	574.672	575.905	575.943	575.954		308.359	0.02402	-0.01251
	649.604	576.093	638.177	652.029	664.852		376.843	574.811	576.056	576.002	576.041		308.624	-0.10986	-0.01255
	649.686	576.07	637.823	651.962	665.494		377.591	574.882	576.071	576.005	576.04		308.889	0.03149	-0.01259
	649.767	576.027	638.039	652.265	666.293		378.34	574.865	575.98	575.943	576.002		309.155	-0.02006	-0.01264
	649.849	576.064	638.707	652.789	667.239		379.088	574.849	575.902	575.891	576.177		309.42	-0.14279	-0.01269
	649.931	576.117	639.231	653.452	668.052		379.836	574.807	575.937	576.064	576.505		309.685	-0.02607	-0.01274
	650.012	576.052	639.177	653.483	668.051		380.584	574.691	576.084	576.403	576.829		309.95	-0.0106	-0.0128
	650.094	576.058	638.916	653.043	667.239		381.332	574.66	576.32	576.741	577.451		310.215	--	--
	650.175	576.085	639.232	651.936	665.444		382.08	574.784	576.58	577.304	578.657		310.48	-0.01974	-0.01286
	650.257	576.064	639.475	650.438	663.409		382.828	574.791	576.862	578.294	580.344		310.746	-0.03314	-0.01292
	650.339	576.167	639.066	649.4	661.896		383.575	574.652	577.567	579.747	582.137		311.011	0.04359	-0.01299
	650.42	576.256	638.342	649.046	661.133		384.323	574.559	578.798	581.427	583.363		311.276	0.01451	-0.01307
	650.502	576.242	637.828	649.362	661.215		385.07	574.571	580.242	582.513	583.44		311.541	-0.02032	-0.01314
	650.584	576.197	638.145	649.519	661.633		385.817	574.644	581.394	582.095	582.25		311.806	0.00896	-0.01322
	650.665	576.127	638.455	649.52	662.52		386.565	574.706	581.473	580.336	580.227		312.071	-0.06703	-0.01331
	650.747	576.166	638.381	650.353	664.19		387.312	574.772	580.274	578.437	578.322		312.336	-0.01629	-0.01339
	650.828	576.315	638.87	652.118	665.894		388.059	574.763	578.598	577.079	577.072		312.601	-0.01764	-0.01348
	650.91	576.397	639.619	653.776	667.164		388.806	574.684	577.281	576.336	576.354		312.866	0.02875	-0.01357
	650.992	576.411	640.374	654.836	668.63		389.553	574.702	576.513	576.008	575.987		313.131	-0.14185	-0.01366
	651.073	576.421	640.993	656.126	670.737		390.299	574.706	576.164	575.788	575.848		313.397	0.00253	-0.01375
	651.155	576.277	641.167	657.58	673.072		391.046	574.614	576.095	575.704	575.811		313.662	0.24874	-0.01384
	651.236	576.071	641.5	658.714	675.351		391.792	574.634	576.045	575.732	575.804		313.927	0.02179	-0.01393
	651.318	576.04	642.143	660.111	677.496		392.539	574.702	575.979	575.732	575.805		314.192	0.02496	-0.01402
	651.4	576.179	642.678	661.2	678.546		393.285	574.668	575.979	575.703	575.819		314.457	-0.00424	-0.0141
	651.481	576.26	643.118	661.31	678.25		394.031	574.646	575.94	575.714	575.898		314.722	-0.01479	-0.01419
	651.563	576.101	643.518	660.716	677.52		394.777	574.683	575.871	575.877	576.003		314.987	0.0643	-0.01427
	651.644	575.999	643.255	659.362	676.276		395.523	574.712	575.863	576.028	576.035		315.252	-0.11466	-0.01435
	651.726	576.049	642.457	657.646	674.376		396.269	574.68	575.974	576.047	576.027		315.517	0.11498	-0.01442
	651.807	576.094	641.946	656.004	672.114		397.015	574.672	576.08	576.19	576.215		315.782	-0.04272	-0.01448
	651.889	576.214	641.58	654.068	669.367		397.761	574.693	576.172	576.442	576.545		316.047	0.0476	-0.01454
	651.971	576.254	641.117	651.637	666.008		398.506	574.692	576.388	576.687	576.882		316.312	-0.04217	-0.01459
	652.052	576.148	640.758	649.657	662.791		399.252	574.729	576.738	577.064	577.41		316.577	0.01455	-0.01464
	652.134	576.126	640.515	648.317	660.361		399.997	574.719	577.195	577.652	578.004		316.842	-0.19014	-0.01467
	652.215	576.241	640.196	646.822	658.019		400.743	574.626	577.93	578.525	578.729		317.107	-0.02394	-0.01469
	652.297	576.281	639.53	645.536	655.879		401.488	574.647	578.909	579.739	579.911		317.372	-0.04956	-0.0147
	652.378	576.198	638.826	644.373	654.062		402.233	574.722	579.902	581.007	581.352		317.637	-0.0053	-0.0147
	652.46	576.183	638.51	642.855	652.467		402.978	574.632	581.107	582.079	582.649		317.902	0.08899	-0.01468
	652.542	576.2	638.033	641.674	651.735		403.723	574.515	582.268	582.882	583.476		318.166	0.03748	-0.01465
	652.623	576.123	637.317	641.11	651.092		404.468	574.534	582.916	583.108	583.725		318.431	0.02811	-0.01461
	652.705	576.033	636.674	641.155	650.336		405.212	574.646	583.011	582.529	583.421		318.696	-0.03538	-0.01454
	652.786	576.077	636.395	641.523	650.025		405.957	574.729	582.288	581.357	582.547		318.961	-0.0266	-0.01446
	652.868	576.167	636.917	641.526	650.144		406.701	574.724	580.957	580.003	581.432		319.226	-0.11846	-0.01435
	652.949	576.219	637.568	641.328	650.575		407.446	574.702	579.742	578.798	580.312		319.491	0.00922	-0.01423
	653.031	576.282	637.801	641.221	650.589		408.19	574.659	578.716	577.948	579.236		319.756	0.04227	-0.01408
	653.112	576.314	637.689	641.355	650.203		408.934	574.6	577.751	577.351	578.536		320.021	-0.24139	-0.01391
	653.194	576.254	637.681	641.846	650.026		409.678	574.556	577.137	576.762	577.992		320.286	0.01145	-0.01372
	653.276	576.184	638.394	642.358	650.328		410.422	574.574	576.899	576.393	577.318		320.55	0.00786	-0.0135
	653.357	576.181	639.149	642.565	650.654		411.166	574.673	576.693	576.34	576.903		320.815	-0.09562	-0.01325
	653.439	576.178	639.121	642.472	650.518		411.91	574.708	576.384	576.217	576.711		321.08	0.04029	-0.01298
	653.52	576.112	638.794	642.333	650.311		412.654	574.724	576.226	576.048	576.423		321.345	0.04155	-0.01267
	653.602	576.06	638.903	642.137	650.246		413.397	574.729	576.286	575.997	576.153		321.61	0.04099	-0.01234
	653.683	576.161	639.086	642.092	650.093		414.141	574.676	576.22	575.895	575.953		321.875	0.02202	-0.01197
	653.765	576.258	638.82	642.384	650.036		414.884	574.72	576.094	575.765	575.806		322.139	-0.17011	-0.01157
	653.846	576.25	638.773	642.695	650.489		415.628	574.782	576.044	575.711	575.767		322.404	0.00402	-0.01114
	653.928	576.192	639.484	642.72	650.991		416.371	574.757	575.953	575.649	575.763		322.669	-0.04245	-0.01067
	654.009	576.092	640.069	642.621	650.913		417.114	574.694	575.876	575.57	575.686		322.934	-0.01705	-0.01016
	654.091	576.12	640.105	642.751	650.658		417.857	574.647	575.855	575.508	575.56		323.199	-0.00591	-0.00962
	654.172	576.153	640.149	642.88	650.255		418.6	574.658	575.826	575.546	575.546		323.463	-0.02032	-0.00903
	654.254	576.027	640.189	642.719	649.804		419.343	574.716	575.755	575.658	575.605		323.728	0.04479	-0.00841
	654.335	575.989	640.033	642.443	650.113		420.085	574.765	575.741	575.702	575.603		323.993	-0.01741	-0.00775
	654.417	576.087	640.049	642.519	650.492		420.828	574.736	575.764	575.655	575.553		324.258	0.06387	-0.00705
	654.498	576.077	640.403	642.567	650.607		421.571	574.711	575.73	575.578	575.476		324.522	0.02306	-0.0063
	654.58	575.955	640.685	642.295	650.977		422.313	574.762	575.736	575.579	575.459		324.787	0.01792	-0.00551
	654.661	575.86	640.839	642.675	651.14		423.055	574.774	575.723	575.593	575.576		325.052	-0.01022	-0.00468
	654.743	575.798	640.99	643.431	651.059		423.797	574.667	575.663	575.584	575.564		325.317	-0.02268	-0.0038
	654.824	575.814	641.226	643.69	650.787		424.54	574.609	575.685	575.614	575.514		325.581	0.08467	-0.00288
	654.906	575.928	641.751	643.908	650.462		425.282	574.636	575.673	575.598	575.594		325.846	0.0423	-0.00191
	654.987	575.976	642.053	643.88	650.616		426.023	574.661	575.586	575.562	575.61		326.111	-0.02282	-0.000897347
	655.069	575.885	641.641	643.221	650.674		426.765	574.671	575.487	575.623	575.595		326.375	0.09301	0.000165432
	655.15	575.879	641.462	642.862	650.39		427.507	574.634	575.433	575.695	575.529		326.64	-0.15423	0.00128
	655.232	575.979	641.73	643.067	650.291		428.249	574.601	575.497	575.701	575.497		326.905	0.00465	0.00243
	655.313	576.025	641.744	643.287	650.248		428.99	574.637	575.591	575.669	575.497		327.17	0.04835	0.00364
	655.395	576.047	642.016	643.488	650.487		429.732	574.744	575.729	575.671	575.487		327.434	0.000427286	0.0049
	655.476	576.008	642.571	643.615	651.338		430.473	574.789	575.856	575.688	575.539		327.699	0.00952	0.0062
	655.558	575.944	642.893	643.778	651.832		431.214	574.775	575.885	575.638	575.605		327.963	0.01491	0.00756
	655.639	575.893	643.201	644.323	651.784		431.955	574.836	575.883	575.667	575.704		328.228	-0.03547	0.00896
	655.721	575.815	643.886	645.044	651.954		432.696	574.804	575.834	575.804	575.677		328.493	0.04966	0.01042
	655.802	575.812	644.453	645.433	652.43		433.437	574.656	575.714	575.799	575.642		328.757	0.02	0.01192
	655.883	575.871	644.663	645.278	652.951		434.178	574.627	575.64	575.645	575.758		329.022	-0.03268	0.01347
	655.965	575.87	645.021	645.458	653.274		434.919	574.715	575.66	575.58	575.786		329.287	0.00863	0.01508
	656.046	575.753	645.075	646.195	653.67		435.659	574.714	575.662	575.678	575.719		329.551	0.12937	0.01673
	656.128	575.723	645.079	646.674	654.269		436.4	574.685	575.747	575.854	575.762		329.816	-0.17579	0.01843
	656.209	575.762	645.687	647.17	654.614		437.14	574.832	575.832	575.908	575.881		330.08	0.02354	0.02018
	656.291	575.62	646.339	647.725	654.818		437.881	574.907	575.787	575.826	575.885		330.345	-0.10026	0.02197
	656.372	575.636	646.509	647.932	655.237		438.621	574.816	575.774	575.778	575.817		330.61	-0.17236	0.02382
	656.454	575.815	646.789	647.958	655.31		439.361	574.753	575.811	575.741	575.813		330.874	0.0361	0.02571
	656.535	575.77	647.476	648.074	654.745		440.101	574.679	575.882	575.773	575.851		331.139	0.06086	0.02765
	656.617	575.651	647.588	647.876	654.089		440.841	574.634	575.937	575.833	575.847		331.403	-0.02043	0.02963
	656.698	575.616	647.447	647.093	654.025		441.581	574.668	575.948	575.873	575.73		331.668	0.02472	0.03166
	656.779	575.58	647.618	646.402	654.06		442.32	574.696	575.907	575.998	575.693		331.932	-0.10284	0.03373
	656.861	575.574	647.292	646.453	653.342		443.06	574.628	575.863	576.082	575.876		332.197	0.06391	0.03584
	656.942	575.65	646.948	646.916	652.822		443.8	574.593	575.951	576.105	575.974		332.461	-0.0243	0.038
	657.024	575.784	647.133	647.028	653.224		444.539	574.644	576.063	576.083	575.964		332.726	0.08663	0.0402
	657.105	575.815	647.194	647.13	653.703		445.278	574.58	576.129	576.051	576.039		332.99	--	--
	657.187	575.665	647.231	647.487	653.797		446.018	574.53	576.157	576.127	576.133		333.255	-0.08399	0.04244
	657.268	575.455	647.735	647.588	653.772		446.757	574.551	576.156	576.14	576.131		333.519	-0.09658	0.04472
	657.349	575.388	648.495	647.318	654.149		447.496	574.573	576.162	576.047	576.029		333.784	0.18732	0.04703
	657.431	575.515	648.74	647.107	654.586		448.235	574.624	576.164	576.025	575.977		334.048	0.03292	0.04939
	657.512	575.585	648.866	647.476	654.788		448.973	574.639	576.184	575.988	576.028		334.313	-0.14871	0.05177
	657.594	575.616	649.264	648.148	655.078		449.712	574.583	576.178	576.001	576.091		334.577	-0.02953	0.05419
	657.675	575.689	649.573	648.536	655.043		450.451	574.484	576.161	576.01	576.057		334.842	0.05279	0.05664
	657.757	575.633	649.67	648.728	654.811		451.189	574.465	576.207	575.899	575.994		335.106	-0.05111	0.05913
	657.838	575.552	649.339	648.92	654.738		451.928	574.508	576.196	575.877	575.944		335.371	0.08196	0.06164
	657.919	575.573	649.495	649.121	655.036		452.666	574.57	576.218	575.868	575.86		335.635	--	--
	658.001	575.549	650.379	649.394	655.581		453.404	574.632	576.296	575.806	575.788		335.899	0.06402	0.06418
	658.082	575.497	651.092	649.724	655.81		454.143	574.63	576.206	575.736	575.665		336.164	0.09556	0.06674
	658.164	575.498	651.284	649.702	656.153		454.881	574.582	576.018	575.563	575.578		336.428	-0.08412	0.06933
	658.245	575.547	651.165	649.5	656.701		455.619	574.557	575.903	575.485	575.64		336.693	--	--
	658.326	575.575	651.397	649.92	656.974		456.357	574.569	575.949	575.686	575.698		336.957	-0.06574	0.07195
	658.408	575.485	651.759	650.699	657.006		457.094	574.491	575.983	575.83	575.662		337.221	0.16734	0.07458
	658.489	575.477	651.64	650.862	657.047		457.832	574.487	575.908	575.745	575.609		337.486	0.02964	0.07723
	658.57	575.639	651.61	650.839	657.378		458.569	574.595	575.883	575.656	575.568		337.75	0.04077	0.0799
	658.652	575.712	652.188	651.411	657.439		459.307	574.581	575.971	575.649	575.573		338.015	0.23172	0.08258
	658.733	575.58	652.81	651.846	657.549		460.044	574.547	575.986	575.58	575.556		338.279	0.1574	0.08528
	658.815	575.376	653.062	652.199	658.456		460.782	574.565	575.907	575.454	575.466		338.543	0.09704	0.08798
	658.896	575.28	653.099	652.963	659.675		461.519	574.642	575.92	575.427	575.435		338.808	0.33243	0.0907
	658.977	575.306	653.33	653.472	660.469		462.256	574.685	575.899	575.417	575.459		339.072	-0.13165	0.09343
	659.059	575.36	653.924	653.492	660.48		462.993	574.559	575.815	575.344	575.446		339.336	0.16029	0.09616
	659.14	575.427	654.584	653.298	660.121		463.73	574.45	575.681	575.311	575.361		339.601	0.20188	0.09889
	659.221	575.499	654.825	652.946	659.82		464.466	574.509	575.579	575.335	575.251		339.865	0.14869	0.10163
	659.303	575.535	654.523	652.675	659.784		465.203	574.638	575.641	575.33	575.173		340.129	--	--
	659.384	575.469	654.157	652.674	659.721		465.94	574.658	575.627	575.356	575.129		340.393	0.14709	0.10436
	659.466	575.419	654.334	652.734	659.648		466.676	574.518	575.463	575.373	575.137		340.658	0.0785	0.1071
	659.547	575.45	655.011	652.313	659.563		467.413	574.4	575.414	575.251	575.07		340.922	-0.18491	0.10982
	659.628	575.452	655.499	651.795	659.046		468.149	574.445	575.437	575.13	574.935		341.186	0.13467	0.11255
	659.71	575.372	655.823	652.078	658.688		468.885	574.53	575.396	575.141	574.899		341.451	0.44315	0.11526
	659.791	575.292	655.627	652.419	658.734		469.621	574.46	575.313	575.143	574.926		341.715	0.11323	0.11797
	659.872	575.359	654.974	652.22	658.199		470.357	574.337	575.263	575.056	574.933		341.979	0.15724	0.12066
	659.954	575.465	655.096	651.972	657.443		471.093	574.374	575.335	574.962	574.891		342.243	0.10574	0.12334
	660.035	575.551	655.188	651.643	657.35		471.829	574.464	575.319	574.905	574.943		342.507	0.16463	0.126
	660.116	575.634	654.96	651.226	657.194		472.565	574.463	575.153	574.955	575.057		342.772	0.24995	0.12864
	660.198	575.593	655.178	650.947	656.8		473.3	574.448	575.108	574.982	575.029		343.036	-0.43151	0.13127
	660.279	575.511	655.497	651.046	656.774		474.036	574.561	575.147	574.861	574.979		343.3	-0.25532	0.13387
	660.36	575.465	655.805	651.494	657.3		474.771	574.617	575.159	574.759	574.961		343.564	0.19598	0.13645
	660.442	575.465	655.814	651.813	657.81		475.506	574.508	575.237	574.793	574.881		343.829	0.05999	0.13901
	660.523	575.497	655.802	651.968	657.879		476.242	574.573	575.34	574.868	574.854		344.093	0.13544	0.14154
	660.604	575.446	656.292	652.309	657.965		476.977	574.795	575.405	574.96	574.966		344.357	--	--
	660.686	575.404	656.897	652.67	658.095		477.712	574.923	575.415	575.121	575.083		344.621	0.16239	0.14404
	660.767	575.368	657.166	652.647	658.329		478.447	575.004	575.471	575.252	575.151		344.885	0.1596	0.14651
	660.848	575.323	657.058	652.642	658.717		479.182	574.914	575.516	575.31	575.149		345.149	0.10968	0.14895
	660.93	575.448	657.127	652.816	658.708		479.916	574.609	575.373	575.236	575.011		345.414	0.34822	0.15136
	661.011	575.533	657.439	653.114	658.452		480.651	574.44	575.222	575.044	574.903		345.678	0.15028	0.15374
	661.092	575.367	657.608	653.654	658.592		481.386	574.445	575.121	574.941	574.905		345.942	0.46435	0.15607
	661.174	575.321	657.861	653.598	658.83		482.12	574.402	574.982	574.92	574.839		346.206	--	--
	661.255	575.508	658.194	653.239	658.739		482.854	574.36	574.952	574.924	574.757		346.47	0.14179	0.15838
	661.336	575.668	658.494	653.55	658.859		483.589	574.448	575.134	574.929	574.86		346.734	0.13993	0.16064
	661.418	575.691	658.722	654.056	659.341		484.323	574.523	575.252	574.934	575.028		346.998	0.20061	0.16286
	661.499	575.571	658.882	654.224	659.594		485.057	574.473	575.199	574.963	575.032		347.262	0.73338	0.16504
	661.58	575.44	659.3	653.992	659.706		485.791	574.45	575.176	574.89	574.907		347.526	--	--
	661.662	575.471	659.744	653.935	660.192		486.525	574.441	575.18	574.833	574.792		347.79	0.20393	0.16719
	661.743	575.576	659.615	654.35	660.418		487.258	574.46	575.166	574.935	574.781		348.055	0.10501	0.16928
	661.824	575.55	659.341	654.993	660.076		487.992	574.533	575.117	574.975	574.862		348.319	0.21925	0.17134
	661.905	575.441	659.606	655.719	660.122		488.726	574.524	575.097	574.957	574.93		348.583	0.24445	0.17335
	661.987	575.447	660.257	656.219	660.925		489.459	574.519	575.161	575.038	574.875		348.847	0.26589	0.17531
	662.068	575.512	660.974	656.369	661.786		490.192	574.552	575.208	575.057	574.847		349.111	0.14207	0.17723
	662.149	575.429	661.801	656.553	662.166		490.926	574.51	575.25	574.966	574.954		349.375	0.38709	0.1791
	662.231	575.387	662.655	657.427	662.464		491.659	574.502	575.321	574.954	574.95		349.639	0.07789	0.18092
	662.312	575.479	662.922	658.183	662.855		492.392	574.563	575.244	574.976	574.935		349.903	0.12841	0.1827
	662.393	575.522	662.863	657.788	663.008		493.125	574.53	575.08	574.883	574.98		350.167	0.35136	0.18442
	662.474	575.54	663.106	657.626	663.119		493.858	574.475	575.057	574.813	574.917		350.431	0.32293	0.1861
	662.556	575.53	663.293	658.443	663.351		494.591	574.479	575.106	574.844	574.899		350.695	0.22207	0.18773
	662.637	575.444	663.544	658.917	663.377		495.323	574.508	575.137	574.849	574.901		350.959	0.14688	0.18931
	662.718	575.402	664.395	659.095	663.818		496.056	574.562	575.165	574.861	574.895		351.223	0.12182	0.19083
	662.8	575.455	664.993	659.733	664.746		496.788	574.502	575.153	574.943	574.928		351.487	0.13293	0.19231
	662.881	575.529	665.002	660.418	665.214		497.521	574.384	575.156	575.015	574.871		351.751	0.31016	0.19374
	662.962	575.51	665.041	660.855	665.488		498.253	574.356	575.198	574.947	574.896		352.015	0.33693	0.19512
	663.043	575.43	665.077	660.75	666.042		498.985	574.451	575.137	574.872	575.053		352.279	0.19491	0.19644
	663.125	575.416	665.343	660.548	666.339		499.717	574.613	575.091	574.973	575.011		352.543	0.21371	0.19772
	663.206	575.404	665.732	660.938	666.18		500.449	574.612	575.109	575.056	574.906		352.807	0.12523	0.19895
	663.287	575.399	665.75	661.142	666.208		501.181	574.474	575.108	574.993	574.977		353.07	0.15188	0.20013
	663.368	575.439	665.666	661.013	666.259		501.913	574.429	575.142	574.919	574.992		353.334	0.18159	0.20126
	663.45	575.539	665.811	661.166	666.15		502.645	574.472	575.111	574.889	574.952		353.598	0.24197	0.20234
	663.531	575.618	666.297	661.645	666.08		503.377	574.511	575.021	574.915	574.922		353.862	0.4041	0.20337
	663.612	575.56	666.989	662.257	666.02		504.108	574.502	574.988	574.936	574.886		354.126	0.15388	0.20435
	663.693	575.487	667.124	662.394	666.263		504.84	574.415	575.028	574.889	574.963		354.39	0.15952	0.20529
	663.775	575.424	667.072	662.06	666.408		505.571	574.434	575.117	574.905	574.997		354.654	0.27724	0.20618
	663.856	575.352	667.377	662.286	666.806		506.302	574.517	575.133	574.988	574.9		354.918	0.27439	0.20703
	663.937	575.337	667.399	662.938	667.894		507.033	574.408	575.068	575.024	574.909		355.182	0.12191	0.20783
	664.018	575.422	667.168	662.994	668.043		507.764	574.31	575.142	575.012	574.966		355.445	0.12166	0.20858
	664.1	575.466	667.164	662.988	667.444		508.495	574.346	575.248	574.961	574.967		355.709	0.15159	0.20929
	664.181	575.416	667.31	663.478	667.466		509.226	574.467	575.177	574.923	574.975		355.973	0.25879	0.20997
	664.262	575.401	667.505	663.708	667.848		509.957	574.601	575.151	574.927	574.942		356.237	0.12292	0.21059
	664.343	575.435	667.892	663.902	668.562		510.688	574.529	575.176	574.959	574.876		356.501	0.19113	0.21118
	664.424	575.503	668.045	664.432	669.373		511.418	574.411	575.188	575.012	574.875		356.765	0.1431	0.21173
	664.506	575.514	668.076	664.411	669.613		512.149	574.393	575.257	574.939	574.98		357.028	0.44857	0.21224
	664.587	575.512	668.462	664.363	669.597		512.879	574.426	575.277	574.839	574.994		357.292	0.12099	0.21272
	664.668	575.522	668.966	665.108	669.645		513.609	574.456	575.203	574.871	574.883		357.556	0.21979	0.21315
	664.749	575.488	669.439	665.363	669.694		514.34	574.418	575.051	574.927	574.857		357.82	0.285	0.21356
	664.831	575.517	669.884	665.328	669.611		515.07	574.402	574.953	574.968	574.936		358.084	0.12032	0.21392
	664.912	575.529	670.121	665.539	669.697		515.8	574.482	575.031	575.019	575.008		358.347	0.1768	0.21426
	664.993	575.484	669.737	665.463	669.916		516.53	574.493	575.118	575.069	574.902		358.611	0.13067	0.21457
	665.074	575.51	669.365	665.53	669.966		517.259	574.376	575.131	575.006	574.769		358.875	0.30124	0.21484
	665.155	575.608	669.662	665.32	670.172		517.989	574.402	575.122	574.9	574.922		359.139	0.23854	0.21509
	665.237	575.67	670.279	664.796	670.02		518.719	574.506	575.128	574.915	575.12		359.402	0.23086	0.21531
	665.318	575.619	670.795	665.094	670.085		519.448	574.515	575.145	574.945	574.973		359.666	0.19136	0.21551
	665.399	575.484	671.19	665.973	671.022		520.178	574.47	575.094	574.895	574.757		359.93	0.18027	0.21568
	665.48	575.451	671.944	666.724	671.715		520.907	574.318	575.067	574.832	574.867		360.193	0.21396	0.21582
	665.561	575.545	672.651	667.42	671.92		521.636	574.206	575.201	574.964	575.045		360.457	0.17561	0.21595
	665.643	575.538	673.026	668.035	672.332		522.365	574.261	575.318	575.145	574.99		360.721	0.16434	0.21605
	665.724	575.578	673.213	668.429	673.18		523.094	574.354	575.278	575.113	574.9		360.985	0.2583	0.21614
	665.805	575.677	673.24	668.738	673.678		523.823	574.413	575.21	575.056	575.004		361.248	0.32105	0.21621
	665.886	575.572	673.547	669.154	673.789		524.552	574.385	575.166	574.996	575.105		361.512	0.26461	0.21626
	665.967	575.542	673.974	669.583	674.227		525.281	574.267	575.206	574.911	574.983		361.776	0.20628	0.2163
	666.049	575.677	674.289	670.047	674.797		526.01	574.254	575.318	574.913	574.804		362.039	0.18655	0.21632
	666.13	575.761	674.936	670.6	675.343		526.738	574.411	575.38	575	574.81		362.303	0.31527	0.21633
	666.211	575.817	675.692	670.988	675.615		527.467	574.443	575.382	575.032	574.921		362.567	0.18039	0.21634
	666.292	575.839	675.905	671.377	676.157		528.195	574.334	575.328	575.056	574.905		362.83	0.17381	0.21633
	666.373	575.799	675.944	671.872	676.887		528.923	574.273	575.253	575.075	574.91		363.094	0.16621	0.21631
	666.454	575.763	676.42	672.187	676.769		529.651	574.276	575.133	574.917	574.978		363.357	0.29888	0.21629
	666.536	575.836	676.991	672.698	676.865		530.38	574.355	575.015	574.882	574.869		363.621	0.21176	0.21626
	666.617	575.884	677.122	673.362	677.249		531.108	574.362	575.014	574.996	574.804		363.885	0.22675	0.21623
	666.698	575.79	677.609	673.682	677.415		531.835	574.323	575.154	575.006	574.88		364.148	0.24002	0.2162
	666.779	575.823	678.607	673.991	677.948		532.563	574.405	575.403	575.017	574.966		364.412	0.31342	0.21616
	666.86	575.907	678.764	674.176	678.366		533.291	574.407	575.467	574.997	575.077		364.676	0.17828	0.21612
	666.941	575.792	678.222	674.195	678.416		534.019	574.271	575.278	574.905	575.057		364.939	0.13114	0.21609
	667.023	575.737	678.214	674.458	678.857		534.746	574.241	575.105	574.941	574.971		365.203	0.17048	0.21605
	667.104	575.758	678.501	674.669	679.643		535.474	574.322	575.017	575.032	574.928		365.466	0.26953	0.21602
	667.185	575.707	678.695	675.103	680.302		536.201	574.383	575.031	574.955	574.834		365.73	0.19402	0.21599
	667.266	575.745	679.125	676.096	680.744		536.928	574.373	575.063	574.88	574.79		365.993	0.22923	0.21597
	667.347	575.787	679.612	676.604	680.669		537.655	574.387	575.102	574.934	574.815		366.257	0.24675	0.21595
	667.428	575.755	680.038	676.435	680.646		538.382	574.461	575.141	574.979	574.843		366.52	0.13019	0.21595
	667.51	575.796	680.36	676.518	680.899		539.109	574.499	575.062	575.01	574.872		366.784	0.20221	0.21594
	667.591	575.768	680.641	676.874	680.943		539.836	574.473	575.084	575.08	574.83		367.047	0.21808	0.21595
	667.672	575.653	680.939	676.961	681.258		540.563	574.385	575.239	575.087	574.769		367.311	0.21239	0.21597
	667.753	575.64	681.099	676.752	681.759		541.289	574.299	575.222	575.012	574.724		367.574	0.23095	0.21599
	667.834	575.697	680.858	677.428	681.87		542.016	574.303	575.178	574.965	574.753		367.838	0.21502	0.21603
	667.915	575.817	680.572	678.52	681.795		542.743	574.312	575.217	574.944	574.885		368.101	0.20945	0.21608
	667.996	575.868	680.784	678.529	682.085		543.469	574.242	575.213	574.908	574.968		368.365	0.1636	0.21614
	668.077	575.721	681.405	678.578	682.554		544.195	574.228	575.169	574.966	574.932		368.628	0.22977	0.21622
	668.159	575.6	681.67	679.267	682.793		544.921	574.286	575.185	575.098	574.815		368.892	0.20546	0.21631
	668.24	575.612	681.244	679.586	683.097		545.647	574.323	575.247	575.069	574.764		369.155	0.15054	0.21641
	668.321	575.632	681.253	679.478	683.503		546.373	574.355	575.199	574.923	574.82		369.419	0.16895	0.21653
	668.402	575.678	681.444	679.676	683.701		547.099	574.355	575.136	574.852	574.867		369.682	0.30406	0.21667
	668.483	575.757	681.491	679.989	683.7		547.825	574.291	575.093	574.841	574.876		369.946	0.18461	0.21682
	668.564	575.757	681.896	679.775	683.992		548.551	574.286	575.076	574.84	574.947		370.209	0.14802	0.21698
	668.645	575.762	681.97	679.571	684.427		549.277	574.382	575.127	574.923	575.014		370.472	0.16924	0.21717
	668.726	575.814	681.87	679.803	684.644		550.002	574.416	575.172	575.01	574.954		370.736	0.23261	0.21737
	668.808	575.773	682.329	680.264	685.088		550.727	574.372	575.171	574.903	574.927		370.999	0.14377	0.21758
	668.889	575.733	682.855	681.186	685.665		551.453	574.31	575.116	574.774	574.892		371.263	0.26573	0.21782
	668.97	575.795	683.263	681.982	685.873		552.178	574.259	575.062	574.87	574.772		371.526	0.14877	0.21807
	669.051	575.838	683.815	682.207	685.793		552.903	574.3	575.118	574.983	574.762		371.789	0.25695	0.21834
	669.132	575.869	684.225	682.445	686.063		553.628	574.322	575.231	574.93	574.814		372.053	0.22318	0.21862
	669.213	575.864	684.099	682.776	686.586		554.353	574.289	575.186	574.898	574.836		372.316	0.19777	0.21893
	669.294	575.741	683.526	683.002	686.569		555.078	574.273	575.027	574.987	574.81		372.58	0.21143	0.21925
	669.375	575.678	683.308	683.007	686.232		555.803	574.243	574.993	575.067	574.729		372.843	0.30914	0.21959
	669.456	575.763	683.509	682.895	686.211		556.528	574.262	575.147	575.065	574.72		373.106	0.22912	0.21995
	669.537	575.767	684.185	682.944	686.551		557.252	574.237	575.288	574.998	574.804		373.37	0.19771	0.22033
	669.619	575.652	685.204	683.41	687.417		557.977	574.178	575.275	574.958	574.94		373.633	0.14935	0.22072
	669.7	575.623	685.567	684.708	688.46		558.701	574.206	575.233	574.998	574.98		373.896	0.16989	0.22113
	669.781	575.693	685.307	685.675	688.934		559.425	574.234	575.273	575.047	574.896		374.16	0.17311	0.22156
	669.862	575.804	685.203	685.421	689.098		560.149	574.273	575.296	575.044	574.815		374.423	0.21347	0.22201
	669.943	575.818	685.602	685.427	689.218		560.874	574.361	575.196	575.022	574.801		374.686	0.17441	0.22247
	670.024	575.732	685.899	685.411	689.407		561.598	574.35	575.114	574.945	574.891		374.949	0.26898	0.22295
	670.105	575.792	685.964	685.368	689.806		562.322	574.292	575.145	574.878	574.945		375.213	0.18708	0.22345
	670.186	575.853	686.162	686.339	690.221		563.045	574.29	575.182	574.964	574.938		375.476	0.21485	0.22396
	670.267	575.806	686.379	687.016	690.491		563.769	574.254	575.198	575.072	574.969		375.739	0.24912	0.22449
	670.348	575.8	686.647	687.021	691.086		564.493	574.27	575.186	575.137	575.015		376.002	0.16995	0.22503
	670.429	575.799	686.816	687.583	692.145		565.216	574.331	575.223	575.116	575.06		376.266	0.21921	0.22559
	670.51	575.822	686.959	688.126	692.478		565.94	574.308	575.254	575.036	575.089		376.529	0.19676	0.22617
	670.592	575.844	687.112	688.554	692.229		566.663	574.314	575.238	575.077	575.09		376.792	0.25655	0.22676
	670.673	575.843	687.298	689.295	692.126		567.386	574.419	575.263	575.144	575.054		377.055	0.3129	0.22736
	670.754	575.93	687.508	689.25	692.012		568.11	574.47	575.236	575.101	575.017		377.319	0.23311	0.22798
	670.835	576.029	687.202	689.098	692.52		568.833	574.392	575.195	575.043	575.057		377.582	0.19863	0.2286
	670.916	576.01	687.055	689.689	693.475		569.556	574.304	575.205	575.051	575.086		377.845	0.31296	0.22925
	670.997	575.953	687.413	690.269	693.849		570.278	574.275	575.266	575.078	575.031		378.108	0.24523	0.2299
	671.078	575.976	687.427	690.132	694.051		571.001	574.307	575.344	575.061	575.02		378.371	0.26733	0.23057
	671.159	576.079	686.902	689.567	694.355		571.724	574.331	575.355	575.072	575.12		378.635	0.2868	0.23124
	671.24	576.156	686.768	689.736	694.514		572.447	574.218	575.277	575.143	575.172		378.898	0.26878	0.23193
	671.321	576.159	687.436	690.575	695.006		573.169	574.188	575.273	575.122	575.071		379.161	0.22802	0.23263
	671.402	576.172	687.717	691.112	695.514		573.892	574.349	575.37	575.035	574.915		379.424	0.24705	0.23334
	671.483	576.251	687.744	691.678	695.594		574.614	574.322	575.273	575.024	574.866		379.687	0.22713	0.23405
	671.564	576.279	688.503	692.694	695.735		575.336	574.185	575.138	575.079	574.949		379.95	0.30262	0.23478
	671.645	576.184	689.305	692.884	696.065		576.058	574.22	575.229	575.103	575.035		380.213	0.20398	0.23551
	671.726	576.161	689.246	692.587	696.203		576.78	574.264	575.316	575.022	575.019		380.477	0.25359	0.23625
	671.807	576.21	688.401	692.86	696.175		577.502	574.274	575.286	574.955	574.983		380.74	0.19652	0.237
	671.888	576.176	687.881	692.984	696.586		578.224	574.353	575.254	575.066	575.002		381.003	0.20928	0.23775
	671.969	576.108	688.319	692.938	697.152		578.946	574.387	575.269	575.144	575.012		381.266	0.31648	0.23852
	672.05	576.073	688.446	693.286	697.228		579.667	574.313	575.254	575.122	575.107		381.529	0.22627	0.23928
	672.131	576.084	688.52	693.998	696.955		580.389	574.167	575.204	575.155	575.226		381.792	0.17138	0.24005
	672.212	576.102	689.129	694.754	696.899		581.111	574.05	575.206	575.119	575.205		382.055	0.24336	0.24083
	672.293	576.078	689.393	695.064	697.546		581.832	574.109	575.212	575.12	575.121		382.318	0.24827	0.24161
	672.374	576.031	689.483	695.168	698.196		582.553	574.151	575.22	575.122	574.999		382.581	0.24218	0.24239
	672.455	576.038	689.415	695.742	698.378		583.274	574.113	575.247	574.975	574.931		382.844	0.27795	0.24318
	672.536	576.092	689.193	696.14	698.612		583.996	574.195	575.222	574.969	575.04		383.107	0.28062	0.24397
	672.618	576.155	689.406	696.132	699.115		584.717	574.313	575.207	575.136	575.076		383.37	0.26783	0.24476
	672.699	576.203	689.8	696.597	699.347		585.438	574.346	575.248	575.215	574.975		383.633	0.21054	0.24555
	672.78	576.137	690.018	697.128	699.384		586.158	574.313	575.287	575.16	574.971		383.897	0.26865	0.24635
	672.861	576.045	689.914	697.356	699.621		586.879	574.317	575.374	575.111	575.093		384.16	0.28066	0.24714
	672.942	576.04	689.523	697.58	700.31		587.6	574.347	575.394	575.128	575.139		384.423	0.25491	0.24794
	673.023	576.131	689.427	697.541	701.236		588.32	574.304	575.315	575.206	575.073		384.686	0.2377	0.24874
	673.104	576.202	689.716	698.037	701.355		589.041	574.229	575.304	575.226	575.06		384.949	0.24061	0.24953
	673.185	576.217	690.077	699.11	701.688		589.761	574.179	575.359	575.156	575.058		385.212	0.23048	0.25033
	673.266	576.198	690.183	699.31	702.325		590.481	574.186	575.417	575.214	575.1		385.474	0.29435	0.25112
	673.347	576.112	690.314	699.248	702.357		591.202	574.217	575.383	575.291	575.159		385.737	0.21241	0.25191
	673.428	576.082	690.518	699.617	702.567		591.922	574.238	575.396	575.256	575.126		386	0.22796	0.2527
	673.509	575.985	690.634	700.279	703.061		592.642	574.267	575.468	575.235	575.133		386.263	0.22553	0.25349
	673.59	575.962	690.796	701.172	703.844		593.362	574.251	575.427	575.217	575.26		386.526	0.26072	0.25428
	673.671	576.083	690.633	701.428	704.56		594.081	574.228	575.398	575.191	575.32		386.789	0.25325	0.25506
	673.752	575.989	690.563	701.128	704.765		594.801	574.255	575.351	575.249	575.23		387.052	0.24691	0.25584
	673.832	575.937	690.461	701.545	705.091		595.521	574.233	575.311	575.332	575.14		387.315	0.20746	0.25661
	673.913	576	690.385	702.407	705.655		596.24	574.17	575.4	575.279	575.13		387.578	0.19836	0.25739
	673.994	575.934	690.892	702.699	706.078		596.96	574.194	575.451	575.154	575.13		387.841	0.24188	0.25816
	674.075	576.049	691.223	703.479	706.661		597.679	574.256	575.506	575.2	575.148		388.104	0.2343	0.25892
	674.156	576.238	691.384	704.443	707.417		598.398	574.194	575.579	575.292	575.108		388.367	0.29135	0.25968
	674.237	576.135	691.842	704.328	707.902		599.117	574.09	575.487	575.148	574.97		388.63	0.26186	0.26044
	674.318	576.034	692.247	704.661	708.35		599.836	574.137	575.388	575.076	574.911		388.892	0.31446	0.26119
	674.399	576.042	692.094	705.782	708.695		600.555	574.287	575.397	575.118	574.945		389.155	0.28595	0.26193
	674.48	576.006	691.542	706.019	708.853		601.274	574.333	575.44	575.023	574.992		389.418	0.29262	0.26267
	674.561	576.013	691.27	705.83	709.121		601.993	574.237	575.458	574.957	574.972		389.681	0.25752	0.26341
	674.642	576.023	691.689	706.33	709.72		602.712	574.169	575.38	574.923	574.927		389.944	0.26958	0.26414
	674.723	575.994	692.052	707.064	710.223		603.43	574.191	575.25	574.889	574.878		390.207	0.24842	0.26486
	674.804	575.952	691.926	707.763	710.032		604.149	574.229	575.227	574.906	574.83		390.47	0.25718	0.26558
	674.885	575.959	691.937	708.078	710.074		604.867	574.246	575.205	574.904	574.817		390.732	0.32274	0.26629
	674.966	575.948	691.869	708.022	710.467		605.586	574.222	575.137	574.906	574.757		390.995	0.21982	0.267
	675.047	575.776	691.501	708.15	710.598		606.304	574.179	575.139	574.893	574.7		391.258	0.23422	0.2677
	675.128	575.77	691.185	708.316	710.372		607.022	574.148	575.084	574.894	574.728		391.521	0.26583	0.2684
	675.209	575.907	691.229	708.803	710.255		607.74	574.151	575.042	574.958	574.744		391.784	0.26073	0.26909
	675.29	575.843	691.41	709.354	710.9		608.458	574.141	575.092	574.961	574.741		392.046	0.29877	0.26977
	675.371	575.805	691.174	709.101	711.374		609.176	574.092	575.119	574.889	574.812		392.309	0.24891	0.27044
	675.452	575.89	690.488	708.7	711.346		609.894	574.107	575.103	574.808	574.85		392.572	0.26858	0.27111
	675.533	575.943	689.978	708.867	711.501		610.611	574.168	575.025	574.754	574.791		392.835	0.26122	0.27178
	675.614	575.898	689.929	709.164	711.86		611.329	574.23	574.962	574.726	574.759		393.097	0.27353	0.27244
	675.695	575.842	690.507	709.691	712.149		612.046	574.307	574.939	574.733	574.846		393.36	0.26824	0.27309
	675.776	575.835	691.08	710.435	712.025		612.764	574.313	574.957	574.765	574.941		393.623	0.24091	0.27373
	675.856	575.772	690.944	710.554	711.938		613.481	574.23	575.03	574.775	574.888		393.886	0.32556	0.27437
	675.937	575.816	690.892	710.34	712.328		614.198	574.182	575.002	574.833	574.819		394.148	0.24891	0.275
	676.018	575.821	690.354	710.735	712.602		614.915	574.158	574.987	574.846	574.843		394.411	0.2654	0.27563
	676.099	575.653	689.77	710.838	712.577		615.633	574.175	575.045	574.748	574.885		394.674	0.23173	0.27625
	676.18	575.682	690.154	710.227	712.666		616.349	574.231	575.131	574.711	574.901		394.936	0.24325	0.27686
	676.261	575.758	690.105	710.437	712.603		617.066	574.19	575.291	574.796	574.909		395.199	0.26757	0.27747
	676.342	575.748	689.768	711.469	712.547		617.783	574.168	575.219	574.826	574.899		395.462	0.29867	0.27807
	676.423	575.816	689.574	712.174	713.432		618.5	574.203	575.037	574.741	574.808		395.725	0.27119	0.27866
	676.504	575.903	689.335	712.404	714.29		619.216	574.191	575.155	574.831	574.799		395.987	0.23511	0.27925
	676.585	575.908	689.091	712.562	714.466		619.933	574.174	575.312	574.939	574.881		396.25	0.28072	0.27983
	676.666	575.831	688.62	713.058	714.887		620.649	574.164	575.254	574.843	574.84		396.513	0.28066	0.28041
	676.747	575.781	688.634	713.901	715.396		621.365	574.16	575.105	574.827	574.845		396.775	0.2837	0.28098
	676.828	575.828	689.041	714.26	715.577		622.082	574.148	575.04	574.92	574.86		397.038	0.28923	0.28154
	676.908	575.974	688.857	714.048	715.697		622.798	574.131	575.129	574.961	574.783		397.3	0.26156	0.2821
	676.989	576.004	688.202	714.069	716.461		623.514	574.145	575.172	574.998	574.826		397.563	0.24863	0.28266
	677.07	575.873	688.001	714.25	717.438		624.23	574.146	575.101	575.032	574.927		397.826	0.3036	0.2832
	677.151	575.785	688.256	714.461	717.457		624.946	574.144	575.096	575	574.996		398.088	0.3203	0.28375
	677.232	575.762	688.202	714.69	717.207		625.661	574.205	575.138	575.017	574.972		398.351	0.31915	0.28428
	677.313	575.807	688.226	714.89	717.683		626.377	574.238	575.161	575.151	574.903		398.613	0.31031	0.28481
	677.394	575.857	688.856	715.711	718.399		627.093	574.264	575.21	575.258	574.946		398.876	0.2887	0.28534
	677.475	575.821	689.402	716.681	718.89		627.808	574.299	575.244	575.164	575.002		399.139	0.31402	0.28586
	677.556	575.87	689.572	717.29	719.776		628.523	574.254	575.25	574.915	574.982		399.401	0.32219	0.28637
	677.637	575.955	689.475	717.888	720.888		629.239	574.272	575.31	574.759	574.899		399.664	0.26374	0.28688
	677.717	575.885	689.185	718.511	721.259		629.954	574.265	575.319	574.79	574.807		399.926	0.28404	0.28739
	677.798	575.875	688.762	719.16	721.532		630.669	574.121	575.313	574.871	574.807		400.189	0.32035	0.28789
	677.879	575.929	688.443	719.218	721.533		631.384	574.118	575.307	574.913	574.849		400.451	0.29743	0.28839
	677.96	575.927	688.551	719.263	720.985		632.099	574.209	575.194	574.954	574.783		400.714	0.33285	0.28888
	678.041	575.926	688.702	719.508	720.857		632.814	574.215	575.16	574.948	574.741		400.976	0.33475	0.28936
	678.122	575.889	688.42	719.665	721.107		633.528	574.241	575.247	574.892	574.877		401.239	0.3182	0.28984
	678.203	575.829	687.852	720.399	721.835		634.243	574.234	575.267	574.926	574.939		401.501	0.28183	0.29032
	678.284	575.852	687.996	721.076	722.595		634.958	574.153	575.182	574.95	574.84		401.764	0.30371	0.29079
	678.364	575.853	688.545	721.349	722.956		635.672	574.152	575.128	574.924	574.845		402.026	0.2447	0.29126
	678.445	575.808	688.364	721.407	723.645		636.387	574.2	575.107	574.913	574.901		402.289	0.25343	0.29172
	678.526	575.925	688.06	721.409	724.299		637.101	574.211	575.142	574.884	574.85		402.551	0.24015	0.29218
	678.607	575.97	687.912	722.023	724.607		637.815	574.193	575.179	574.909	574.735		402.814	0.26458	0.29264
	678.688	575.863	687.592	722.639	725.092		638.529	574.149	575.129	574.938	574.67		403.076	0.31688	0.29309
	678.769	575.941	687.31	722.65	724.834		639.243	574.171	575.166	574.873	574.706		403.339	0.34852	0.29354
	678.85	576.113	687.304	723.017	724.145		639.957	574.238	575.251	574.758	574.741		403.601	0.30684	0.29398
	678.931	576.17	687.275	723.298	724.361		640.671	574.194	575.259	574.712	574.671		403.864	0.26759	0.29442
	679.011	576.241	687.14	723.243	724.827		641.385	574.133	575.205	574.811	574.564		404.126	0.32545	0.29486
	679.092	576.258	687.392	723.82	725.067		642.098	574.159	575.128	574.899	574.54		404.388	0.32785	0.2953
	679.173	576.098	687.238	724.647	725.011		642.812	574.15	575.128	574.847	574.53		404.651	0.2986	0.29573
	679.254	575.943	686.731	725.343	725.09		643.525	574.139	575.102	574.793	574.533		404.913	0.26016	0.29615
	679.335	575.873	686.546	725.808	725.842		644.239	574.171	574.985	574.772	574.558		405.176	0.2637	0.29658
	679.416	575.919	686.384	725.951	726.532		644.952	574.184	574.96	574.742	574.549		405.438	0.30709	0.297
	679.496	576.03	686.271	726.433	726.918		645.665	574.208	574.984	574.786	574.56		405.7	0.29966	0.29741
	679.577	576.027	685.982	726.61	727.528		646.378	574.268	574.978	574.847	574.585		405.963	0.33129	0.29783
	679.658	575.978	685.555	725.857	727.924		647.091	574.251	575.042	574.808	574.582		406.225	0.31155	0.29824
	679.739	575.922	685.209	725.655	727.437		647.804	574.174	575.035	574.747	574.573		406.487	0.32976	0.29865
	679.82	575.876	685.052	726.204	727.144		648.517	574.137	574.902	574.727	574.593		406.75	0.32853	0.29906
	679.901	575.964	684.939	726.643	727.509		649.23	574.057	574.867	574.651	574.595		407.012	0.31705	0.29946
	679.982	576.024	684.539	726.927	727.77		649.942	574.004	574.854	574.599	574.484		407.274	0.35765	0.29986
	680.062	575.968	684.291	727.215	728.074		650.655	574.079	574.787	574.675	574.393		407.537	0.35583	0.30026
	680.143	575.91	684.667	727.73	728.735		651.367	574.187	574.805	574.736	574.406		407.799	0.30882	0.30065
	680.224	575.943	684.825	727.935	729.276		652.08	574.219	574.833	574.717	574.44		408.061	0.3067	0.30105
	680.305	575.979	684.055	727.528	729.341		652.792	574.241	574.821	574.706	574.56		408.324	0.29128	0.30144
	680.386	575.921	683.591	727.499	729.674		653.504	574.181	574.844	574.802	574.651		408.586	0.27184	0.30183
	680.466	575.951	683.5	727.711	729.805		654.216	574.058	574.836	574.833	574.539		408.848	0.25958	0.30222
	680.547	576.03	682.949	727.307	729.234		654.928	574.112	574.795	574.711	574.491		409.111	0.28641	0.3026
	680.628	576.013	682.367	727.175	728.574		655.64	574.21	574.803	574.641	574.58		409.373	0.3274	0.30299
	680.709	575.98	681.61	727.212	728.126		656.352	574.192	574.879	574.666	574.602		409.635	0.34008	0.30337
	680.79	575.987	680.826	726.593	728.048		657.064	574.053	574.896	574.688	574.601		409.897	0.28178	0.30375
	680.871	576.025	680.526	726.789	727.871		657.775	573.968	574.824	574.656	574.594		410.16	0.29618	0.30413
	680.951	576.075	680.54	727.751	727.852		658.487	574.069	574.792	574.679	574.586		410.422	0.22327	0.30451
	681.032	576.068	680.666	728.293	728.277		659.198	574.161	574.775	574.713	574.629		410.684	0.33509	0.30488
	681.113	576.054	680.57	728.389	728.422		659.91	574.156	574.806	574.661	574.64		410.946	0.28251	0.30526
	681.194	576.069	680.518	728.141	728.452		660.621	574.148	574.945	574.677	574.614		411.209	0.27604	0.30563
	681.275	576.046	680.566	728.204	728.954		661.332	574.185	575.057	574.75	574.587		411.471	0.29258	0.30601
	681.355	575.991	680.2	728.649	729.71		662.043	574.184	575.003	574.681	574.518		411.733	0.27929	0.30638
	681.436	575.944	679.626	728.934	730.244		662.754	574.198	574.9	574.655	574.503		411.995	0.29147	0.30675
	681.517	575.965	679.197	728.676	730.395		663.465	574.21	574.862	574.717	574.557		412.257	0.26953	0.30712
	681.598	575.965	678.785	728.112	730.295		664.176	574.183	574.774	574.644	574.583		412.519	0.35545	0.30748
	681.679	575.942	678.151	728.18	730.292		664.887	574.165	574.762	574.6	574.636		412.782	0.32824	0.30785
	681.759	575.988	677.81	729.139	730.538		665.598	574.109	574.841	574.643	574.694		413.044	0.27261	0.30822
	681.84	576.051	677.946	730.202	731.05		666.308	574.139	574.803	574.688	574.631		413.306	0.28304	0.30858
	681.921	575.946	678.094	730.845	731.67		667.019	574.216	574.818	574.751	574.574		413.568	0.35534	0.30895
	682.002	575.82	678.173	731.009	732.169		667.729	574.164	574.883	574.783	574.602		413.83	0.36588	0.30931
	682.083	575.956	678.005	730.852	732.409		668.439	574.086	574.825	574.747	574.552		414.092	0.31499	0.30968
	682.163	575.986	677.628	731.132	732.176		669.149	574.087	574.75	574.7	574.477		414.354	0.32	0.31004
	682.244	575.832	677.549	731.409	731.827		669.86	574.09	574.736	574.645	574.5		414.617	0.34749	0.3104
	682.325	575.826	677.45	731.232	731.836		670.57	574.185	574.76	574.623	574.591		414.879	0.30881	0.31077
	682.406	575.942	677.149	731.379	732.371		671.279	574.292	574.789	574.705	574.698		415.141	0.29785	0.31113
	682.486	576.053	676.858	731.718	733.202		671.989	574.195	574.854	574.725	574.714		415.403	0.2907	0.31149
	682.567	576.049	676.558	732.193	733.568		672.699	574.109	574.874	574.596	574.647		415.665	0.33677	0.31185
	682.648	575.887	676.462	732.776	733.648		673.409	574.129	574.741	574.485	574.618		415.927	0.27293	0.31221
	682.729	575.816	676.18	732.874	734.07		674.118	574.177	574.699	574.535	574.52		416.189	0.30175	0.31257
	682.81	575.942	676.225	733.152	734.369		674.828	574.25	574.831	574.652	574.375		416.451	0.31662	0.31293
	682.89	575.995	676.697	734.191	734.634		675.537	574.213	574.862	574.685	574.456		416.713	0.33799	0.31329
	682.971	575.917	676.347	734.737	735.475		676.246	574.192	574.881	574.677	574.651		416.975	0.34132	0.31365
	683.052	575.851	675.358	734.531	735.861		676.956	574.249	575.008	574.676	574.687		417.237	0.2996	0.31401
	683.133	575.837	674.691	734.101	735.038		677.665	574.181	574.963	574.694	574.616		417.499	0.36381	0.31437
	683.213	575.815	674.505	733.522	734.291		678.374	574.105	574.812	574.738	574.636		417.761	0.27672	0.31473
	683.294	575.803	674.285	733.277	734.261		679.083	574.129	574.826	574.759	574.629		418.023	0.31816	0.31509
	683.375	575.89	674.072	733.442	734.311		679.792	574.186	574.881	574.749	574.522		418.285	0.26984	0.31545
	683.456	575.948	673.855	733.554	734.298		680.5	574.182	574.896	574.75	574.555		418.547	0.26457	0.31581
	683.536	575.949	673.505	733.643	734.719		681.209	574.082	575.019	574.731	574.66		418.809	0.1957	0.31616
	683.617	575.929	672.992	734.166	735.095		681.918	574.053	575.132	574.63	574.641		419.071	0.32136	0.31652
	683.698	575.836	672.357	734.322	734.713		682.626	574.102	575.025	574.584	574.601		419.333	0.27084	0.31688
	683.779	575.817	672.325	734.039	734.51		683.335	574.154	574.871	574.671	574.64		419.595	0.29434	0.31724
	683.859	575.822	672.361	733.855	734.448		684.043	574.196	574.853	574.717	574.649		419.857	0.28341	0.31759
	683.94	575.843	671.896	733.346	733.971		684.751	574.166	574.906	574.665	574.629		420.119	0.30637	0.31795
	684.021	575.992	671.38	733.219	734.011		685.459	574.154	574.985	574.643	574.666		420.381	0.30992	0.3183
	684.102	576.03	670.716	733.718	734.415		686.167	574.207	575.028	574.667	574.631		420.643	0.30871	0.31866
	684.182	575.97	670.058	734.103	734.188		686.875	574.274	574.967	574.689	574.58		420.905	0.34047	0.31901
	684.263	575.964	669.572	734.408	733.92		687.583	574.263	574.851	574.644	574.56		421.167	0.3938	0.31937
	684.344	575.891	669.051	734.458	733.603		688.291	574.151	574.784	574.585	574.517		421.429	0.31001	0.31972
	684.425	575.81	668.497	733.662	733.131		688.999	574.104	574.759	574.658	574.537		421.691	0.3588	0.32008
	684.505	575.823	668.263	732.901	733.107		689.706	574.15	574.748	574.719	574.596		421.953	0.35147	0.32043
	684.586	575.866	668.544	733.227	733.196		690.414	574.146	574.804	574.715	574.616		422.214	0.32398	0.32078
	684.667	575.867	668.732	733.358	733.633		691.121	574.097	574.853	574.752	574.542		422.476	0.33543	0.32113
	684.747	575.798	668.387	732.932	734.273		691.828	574.11	574.76	574.714	574.561		422.738	0.36133	0.32148
	684.828	575.795	667.823	732.632	734.104		692.536	574.142	574.738	574.608	574.632		423	0.35306	0.32183
	684.909	575.925	667.173	732.49	733.354		693.243	574.193	574.912	574.587	574.545		423.262	0.37636	0.32217
	684.99	575.941	666.569	732.895	733.244		693.95	574.236	574.972	574.588	574.552		423.524	0.28263	0.32252
	685.07	575.79	666.124	733.14	733.588		694.657	574.278	574.931	574.596	574.655		423.786	0.29346	0.32286
	685.151	575.805	666	732.839	733.6		695.364	574.241	574.898	574.643	574.643		424.047	0.30036	0.32321
	685.232	575.912	666.102	732.431	733.472		696.071	574.084	574.821	574.689	574.581		424.309	0.31706	0.32355
	685.312	575.901	665.514	732.019	733.333		696.777	574.161	574.796	574.711	574.577		424.571	0.33232	0.32389
	685.393	575.905	664.672	731.773	733.047		697.484	574.25	574.853	574.618	574.551		424.833	0.34002	0.32422
	685.474	576.006	664.716	731.756	733.042		698.19	574.163	574.865	574.554	574.548		425.095	0.32898	0.32456
	685.555	576.081	664.897	732.325	733.35		698.897	574.166	574.84	574.703	574.662		425.356	0.36875	0.3249
	685.635	576.009	664.482	733.159	733.687		699.603	574.09	574.917	574.803	574.728		425.618	0.31119	0.32523
	685.716	575.973	664.01	733.475	733.814		700.309	574.015	574.95	574.694	574.658		425.88	0.34232	0.32556
	685.797	576.023	663.391	733.058	733.801		701.016	574.107	574.899	574.67	574.572		426.142	0.30767	0.32589
	685.877	575.942	663.064	732.624	733.922		701.722	574.184	574.893	574.801	574.537		426.404	0.3357	0.32621
	685.958	575.811	663.27	732.727	733.668		702.428	574.209	574.907	574.823	574.604		426.665	0.32284	0.32654
	686.039	575.87	663.26	732.594	733.448		703.134	574.188	574.896	574.699	574.73		426.927	0.29325	0.32686
	686.119	576.012	663.226	732.337	733.542		703.839	574.188	574.801	574.646	574.706		427.189	0.31172	0.32718
	686.2	576.018	662.933	732.835	733.275		704.545	574.209	574.707	574.675	574.644		427.45	0.36131	0.3275
	686.281	576.003	662.21	733.328	732.788		705.251	574.188	574.796	574.695	574.655		427.712	0.29786	0.32781
	686.362	576.051	661.783	733.244	733.134		705.956	574.22	574.93	574.746	574.672		427.974	0.35792	0.32812
	686.442	576.055	661.666	733.585	733.923		706.662	574.292	574.998	574.869	574.771		428.236	0.33127	0.32843
	686.523	576.038	661.653	733.87	734.221		707.367	574.298	575.042	574.894	574.829		428.497	0.27035	0.32874
	686.604	575.921	661.576	733.314	734.165		708.072	574.237	574.979	574.698	574.698		428.759	0.27455	0.32904
	686.684	575.773	661.253	732.737	734.014		708.778	574.184	574.893	574.549	574.569		429.021	0.29764	0.32934
	686.765	575.787	660.928	732.762	734.019		709.483	574.167	574.854	574.526	574.505		429.282	0.3501	0.32963
	686.846	575.821	660.622	732.802	733.6		710.188	574.144	574.839	574.619	574.455		429.544	0.32083	0.32993
	686.926	575.846	660.228	732.447	732.749		710.893	574.069	574.894	574.71	574.507		429.806	0.33456	0.33022
	687.007	575.885	659.682	732.333	732.505		711.597	574.036	574.899	574.622	574.582		430.067	0.34034	0.33051
	687.088	575.895	659.302	731.938	733.026		712.302	574.085	574.83	574.578	574.601		430.329	0.34431	0.33079
	687.168	575.912	659.097	730.832	733.024		713.007	574.128	574.869	574.622	574.598		430.591	0.33711	0.33107
	687.249	575.953	658.888	730.946	732.499		713.711	574.12	574.946	574.692	574.623		430.852	0.29392	0.33135
	687.33	576.003	658.58	732.006	732.726		714.416	574.126	574.948	574.729	574.696		431.114	0.34006	0.33162
	687.41	576.042	658.301	731.608	733.113		715.12	574.212	574.917	574.663	574.653		431.375	0.32	0.33189
	687.491	576.041	658.054	730.85	733.106		715.825	574.199	574.887	574.705	574.576		431.637	0.38205	0.33216
	687.572	575.89	657.552	731.185	732.878		716.529	574.13	574.845	574.8	574.665		431.899	0.32934	0.33242
	687.652	575.697	657.188	731.405	732.244		717.233	574.085	574.78	574.763	574.713		432.16	0.3698	0.33268
	687.733	575.747	656.662	730.781	731.506		717.937	574.028	574.745	574.753	574.685		432.422	0.33388	0.33294
	687.814	575.944	655.929	729.865	731.341		718.641	574.15	574.763	574.784	574.752		432.683	0.41173	0.33319
	687.894	575.998	655.698	729.186	731.253		719.345	574.242	574.837	574.73	574.703		432.945	0.33776	0.33344
	687.975	575.909	656.139	729.178	730.712		720.049	574.175	574.906	574.7	574.643		433.206	0.35083	0.33369
	688.056	575.827	656.4	729.75	730.728		720.752	574.216	574.939	574.828	574.816		433.468	0.35403	0.33393
	688.136	575.843	655.905	730.528	731.081		721.456	574.199	574.972	574.858	574.854		433.73	0.36105	0.33417
	688.217	575.941	655.462	730.933	731.005		722.159	574.127	575.009	574.761	574.739		433.991	0.32113	0.33441
	688.297	576.032	655.331	730.485	731.493		722.863	574.184	575.003	574.775	574.663		434.253	0.33301	0.33464
	688.378	576.076	654.814	730.185	732.188		723.566	574.214	575.051	574.766	574.636		434.514	0.32425	0.33487
	688.459	576.056	654.105	730.299	731.676		724.269	574.138	575.133	574.714	574.682		434.776	0.31775	0.3351
	688.539	575.972	653.757	729.704	730.529		724.973	574.107	575.06	574.714	574.677		435.037	0.35559	0.33532
	688.62	575.977	653.505	728.938	730.058		725.676	574.186	575.011	574.705	574.725		435.299	0.31664	0.33555
	688.701	576.042	653.327	728.578	730.56		726.379	574.105	575.042	574.657	574.821		435.56	0.35073	0.33576
	688.781	576.058	653.007	728.551	731.237		727.082	574.044	575.077	574.639	574.778		435.822	0.34366	0.33598
	688.862	576.013	652.455	728.851	730.985		727.784	574.248	575.08	574.622	574.67		436.083	0.35876	0.33619
	688.943	575.954	652.155	728.627	730.259		728.487	574.251	574.99	574.514	574.602		436.345	0.30147	0.3364
	689.023	575.98	652.012	728.602	729.931		729.19	574.084	574.918	574.468	574.608		436.606	0.30726	0.33661
	689.104	576.037	651.726	728.892	729.534		729.892	574.118	574.87	574.638	574.679		436.867	0.37617	0.33681
	689.184	575.999	651.556	728.327	729.132		730.595	574.227	574.845	574.883	574.761		437.129	0.35472	0.33701
	689.265	575.836	651.563	727.895	728.898		731.297	574.215	574.922	574.937	574.79		437.39	0.39158	0.33721
	689.346	575.812	651.361	728.064	728.541		731.999	574.135	574.988	574.831	574.751		437.652	0.36214	0.33741
	689.426	575.92	650.634	727.811	728.283		732.702	574.118	574.982	574.789	574.753		437.913	0.37402	0.3376
	689.507	575.974	650.037	726.956	728.012		733.404	574.192	575.033	574.794	574.826		438.175	0.34793	0.33779
	689.588	576.045	649.784	726.069	727.571		734.106	574.261	575.054	574.764	574.791		438.436	0.35269	0.33798
	689.668	576.109	649.508	725.521	727.248		734.808	574.266	575.057	574.739	574.711		438.697	0.35185	0.33817
	689.749	576.115	649.499	724.942	727.183		735.509	574.258	575.1	574.715	574.725		438.959	0.34049	0.33836
	689.829	576.026	649.198	724.482	727.515		736.211	574.211	575.04	574.749	574.722		439.22	0.30818	0.33855
	689.91	575.935	648.649	724.451	727.26		736.913	574.093	574.99	574.784	574.746		439.481	0.34507	0.33873
	689.991	575.987	648.506	724.371	726.059		737.614	574.046	575.031	574.804	574.812		439.743	0.29839	0.33891
	690.071	576.011	648.455	724.403	725.31		738.316	574.162	575.015	574.861	574.797		440.004	0.28291	0.33909
	690.152	575.964	648.13	724.355	725.418		739.017	574.264	575.066	574.867	574.705		440.265	0.33872	0.33927
	690.232	576.01	647.593	723.525	725.511		739.719	574.192	575.198	574.923	574.652		440.527	0.34765	0.33945
	690.313	576.064	647.238	722.877	725.073		740.42	574.06	575.159	575.013	574.745		440.788	0.34016	0.33963
	690.394	576.012	646.901	722.864	724.563		741.121	574.008	575.114	575.013	574.851		441.049	0.3265	0.3398
	690.474	575.935	646.449	722.745	724.399		741.822	574.064	575.102	574.973	574.823		441.311	0.32801	0.33998
	690.555	575.981	646.304	722.366	724.157		742.523	574.106	575.029	574.954	574.764		441.572	0.32528	0.34015
	690.635	576.049	646.04	721.346	723.515		743.224	574.05	575.026	574.921	574.778		441.833	0.34036	0.34033
	690.716	576.037	645.551	720.383	723.018		743.925	574.042	575.081	574.851	574.865		442.095	0.36008	0.3405
	690.797	576.051	645.14	720.293	722.795		744.625	574.102	575.163	574.896	574.868		442.356	0.31255	0.34067
	690.877	576.038	644.866	720.621	722.647		745.326	574.132	575.163	575.012	574.877		442.617	0.36282	0.34085
	690.958	576.007	645.017	720.662	722.383		746.027	574.176	575.092	574.977	574.947		442.878	0.37352	0.34102
	691.038	576.061	645.181	720.099	721.981		746.727	574.219	575.048	574.869	574.911		443.14	0.31743	0.34119
	691.119	576.113	644.882	719.717	721.869		747.427	574.229	575.058	574.894	574.903		443.401	0.33592	0.34136
	691.2	576.081	644.306	719.469	721.838		748.128	574.208	575.154	575.017	574.868		443.662	0.29383	0.34154
	691.28	576.103	643.773	719.174	721.175		748.828	574.174	575.219	575.057	574.754		443.923	0.33671	0.34171
	691.361	576.148	643.365	719.049	720.384		749.528	574.161	575.22	574.972	574.719		444.185	0.36693	0.34188
	691.441	576.063	642.97	718.415	720.179		750.228	574.099	575.192	574.879	574.757		444.446	0.30248	0.34205
	691.522	576.093	642.535	717.711	720.191		750.928	574.011	575.154	574.865	574.809		444.707	0.37005	0.34222
	691.602	576.155	642.141	717.335	720.292		751.628	574.056	575.187	574.951	574.849		444.968	0.35566	0.34239
	691.683	576.056	642.003	717.288	720.051		752.327	574.221	575.255	575.07	574.939		445.229	0.35583	0.34256
	691.764	576.083	641.996	717.813	719.589		753.027	574.357	575.234	575.092	574.94		445.491	0.32776	0.34273
	691.844	576.15	641.857	717.996	719.624		753.727	574.35	575.114	575.067	574.819		445.752	0.32728	0.3429
	691.925	576.073	641.725	717.685	719.758		754.426	574.255	575.088	575.078	574.818		446.013	0.43145	0.34307
	692.005	576.034	641.53	717.146	719.438		755.126	574.239	575.215	574.989	574.87		446.274	0.36862	0.34324
	692.086	576.053	641.12	716.357	718.89		755.825	574.222	575.268	574.882	574.835		446.535	0.31695	0.34341
	692.166	576.018	640.618	715.952	718.471		756.524	574.206	575.194	574.894	574.848		446.796	0.245	0.34358
	692.247	575.996	640.322	715.894	718.082		757.223	574.252	575.205	574.86	574.92		447.058	0.32052	0.34375
	692.327	576.046	640.384	715.394	717.524		757.922	574.24	575.288	574.817	574.868		447.319	0.30681	0.34392
	692.408	576.057	640.015	714.745	717.395		758.621	574.221	575.282	574.935	574.79		447.58	0.30437	0.34409
	692.489	576.044	639.22	714.734	717.601		759.32	574.235	575.257	575.028	574.781		447.841	0.29711	0.34426
	692.569	576.128	639.173	714.755	717.269		760.019	574.222	575.206	574.856	574.84		448.102	0.38561	0.34442
	692.65	576.194	639.48	714.539	717.185		760.718	574.244	575.085	574.686	574.964		448.363	0.3589	0.34459
	692.73	576.154	639.331	714.636	717.232		761.416	574.212	575.04	574.797	574.969		448.624	0.3735	0.34475
	692.811	576.161	638.867	714.609	716.972		762.115	574.198	575.08	574.893	574.882		448.885	0.3358	0.34491
	692.891	576.189	638.548	714.076	717.005		762.813	574.238	575.106	574.789	574.858		449.146	0.27756	0.34507
	692.972	576.087	638.411	713.678	716.312		763.512	574.19	575.081	574.739	574.862		449.407	0.27648	0.34523
	693.052	576.065	638.066	713.404	715.127		764.21	574.159	575.077	574.735	574.84		449.669	0.32071	0.34539
	693.133	576.106	637.895	713.036	714.997		764.908	574.197	575.077	574.712	574.796		449.93	0.31315	0.34554
	693.213	575.999	637.881	712.447	714.99		765.606	574.266	575.033	574.838	574.778		450.191	0.36287	0.34569
	693.294	575.914	637.496	711.758	714.219		766.304	574.272	575.081	575.004	574.746		450.452	0.40473	0.34584
	693.375	575.971	636.946	711.239	713.621		767.002	574.263	575.167	575.013	574.628		450.713	0.33709	0.34599
	693.455	576.127	636.673	710.634	713.399		767.7	574.281	575.134	574.897	574.634		450.974	0.33907	0.34613
	693.536	576.179	636.518	710.068	712.878		768.398	574.244	575.089	574.796	574.757		451.235	0.33297	0.34627
	693.616	576.071	636.207	709.859	712.433		769.095	574.17	575.097	574.768	574.706		451.496	0.35076	0.3464
	693.697	576.022	635.729	709.746	712.271		769.793	574.138	575.057	574.75	574.651		451.757	0.34612	0.34653
	693.777	576.031	635.356	709.207	711.625		770.49	574.159	574.966	574.793	574.807		452.018	0.35538	0.34666
	693.858	576.062	635.339	708.771	710.823		771.188	574.178	574.898	574.88	574.917		452.279	0.31408	0.34678
	693.938	576.086	635.107	708.435	710.443		771.885	574.164	574.903	574.849	574.818		452.54	0.41639	0.3469
	694.019	575.997	634.595	707.587	710.134		772.582	574.112	574.911	574.779	574.708		452.801	0.30156	0.34701
	694.099	575.967	634.168	706.604	710.094		773.279	574.138	574.94	574.823	574.711		453.062	0.33549	0.34711
	694.18	576.061	633.724	705.968	709.843		773.976	574.22	575.041	574.959	574.793		453.323	0.31572	0.34721
	694.26	576.034	633.477	705.899	709.147		774.673	574.186	575.057	575.016	574.863		453.583	0.37883	0.34731
	694.341	575.949	633.365	705.959	708.805		775.37	574.148	574.991	574.99	574.877		453.844	0.35117	0.34739
	694.421	575.968	633.43	705.348	707.963		776.067	574.217	575.013	574.994	574.93		454.105	0.34832	0.34747
	694.502	575.995	633.661	704.803	707.19		776.764	574.244	575.085	574.952	575.005		454.366	0.37234	0.34754
	694.582	576.007	633.288	704.842	707.311		777.46	574.249	575.147	574.985	575.026		454.627	0.37618	0.3476
	694.663	575.933	632.649	704.601	706.938		778.157	574.257	575.195	575.125	575.002		454.888	0.3841	0.34766
	694.743	575.885	632.274	704.179	706.341		778.853	574.234	575.166	575.138	574.952		455.149	0.39363	0.3477
	694.824	575.953	631.864	703.822	706.139		779.55	574.322	575.105	575.023	574.871		455.41	0.42725	0.34774
	694.904	575.922	631.497	703.245	705.31		780.246	574.438	575.116	574.955	574.865		455.671	0.40497	0.34776
	694.985	575.968	631.197	702.422	704.018		780.942	574.404	575.096	574.911	574.962		455.932	0.33757	0.34778
	695.065	576.071	631.019	701.95	703.593		781.638	574.355	575.082	574.884	574.979		456.192	0.33935	0.34778
	695.146	575.997	630.857	701.95	703.548		782.334	574.355	575.104	574.978	574.918		456.453	0.35199	0.34778
	695.226	575.952	630.528	701.527	703.185		783.03	574.365	575.067	575.018	574.779		456.714	0.34361	0.34776
	695.307	576.007	630.271	700.734	703.032		783.726	574.339	575.141	574.958	574.709		456.975	0.32816	0.34774
	695.387	576.051	630.098	699.971	702.809		784.422	574.233	575.233	574.955	574.809		457.236	0.38418	0.3477
	695.468	576.035	629.933	699.541	702.309		785.118	574.159	575.216	575.01	574.788		457.497	0.33846	0.34765
	695.548	575.997	629.73	699.721	701.911		785.813	574.158	575.204	574.93	574.732		457.757	0.32739	0.34758
	695.629	576.064	629.622	699.59	701.918		786.509	574.301	575.17	574.79	574.806		458.018	0.34528	0.3475
	695.709	576.162	629.549	699.005	702.047		787.204	574.378	575.097	574.829	574.81		458.279	0.37714	0.34741
	695.79	576.188	629.213	698.746	701.305		787.899	574.218	575.057	574.927	574.786		458.54	0.34634	0.34731
	695.87	576.24	629.1	698.501	700.23		788.595	574.181	575.092	574.957	574.862		458.801	0.34116	0.34719
	695.951	576.307	629.49	698.177	699.927		789.29	574.305	575.135	574.965	574.852		459.061	0.35359	0.34706
	696.031	576.218	629.57	698.041	700.078		789.985	574.4	575.097	574.96	574.734		459.322	0.39412	0.34691
	696.112	576.02	628.925	697.717	699.801		790.68	574.286	575.046	574.848	574.71		459.583	0.38302	0.34675
	696.192	575.977	628.327	696.955	699.363		791.375	574.084	575.102	574.798	574.79		459.844	0.35206	0.34657
	696.273	576.042	628.384	696.21	699.305		792.07	574.153	575.083	574.853	574.791		460.104	0.33542	0.34638
	696.353	576.083	628.251	695.787	698.828		792.764	574.246	574.914	574.826	574.661		460.365	0.37996	0.34617
	696.434	576.111	627.415	695.509	698.415		793.459	574.2	574.922	574.76	574.66		460.626	0.37919	0.34594
	696.514	576.104	626.897	695.381	698.132		794.154	574.243	575.098	574.733	574.752		460.886	0.35294	0.3457
	696.594	576.125	627.108	695.083	696.976		794.848	574.255	575.189	574.715	574.675		461.147	0.34093	0.34544
	696.675	576.083	627.01	694.154	696.032		795.543	574.18	575.119	574.704	574.56		461.408	0.3176	0.34516
	696.755	576	626.49	692.897	695.794		796.237	574.195	574.962	574.76	574.63		461.669	0.36673	0.34487
	696.836	576.023	626.331	692.401	695.229		796.931	574.184	574.868	574.786	574.769		461.929	0.38583	0.34456
	696.916	576.096	626.16	692.558	694.452		797.625	574.128	574.866	574.781	574.79		462.19	0.33896	0.34423
	696.997	576.145	625.984	692.032	693.991		798.319	574.166	574.992	574.758	574.757		462.451	0.36058	0.34388
	697.077	576.069	625.831	691.352	693.5		799.013	574.209	575.122	574.748	574.705		462.711	0.3513	0.34352
	697.158	575.991	625.557	691.158	693.062		799.707	574.274	575.049	574.805	574.628		462.972	0.34207	0.34314
	697.238	576.057	625.374	690.762	692.771		800.401	574.267	574.868	574.769	574.569		463.233	0.32318	0.34274
	697.319	576.107	624.916	690.241	692.476		801.095	574.132	574.809	574.686	574.513		463.493	0.33136	0.34232
	697.399	576.135	624.485	689.798	692.432		801.788	574.167	574.945	574.69	574.548		463.754	0.32226	0.34188
	697.479	576.232	624.359	689.54	692.042		802.482	574.269	575.059	574.778	574.637		464.014	0.29596	0.34143
	697.56	576.299	624.438	689.161	691.089		803.175	574.196	575.064	574.861	574.688		464.275	0.30195	0.34095
	697.64	576.317	624.379	688.39	690.423		803.869	574.196	575.063	574.809	574.759		464.536	0.31291	0.34046
	697.721	576.249	623.803	688.124	689.92		804.562	574.323	575.027	574.712	574.783		464.796	0.35875	0.33995
	697.801	576.145	623.344	687.88	689.78		805.255	574.297	574.931	574.717	574.76		465.057	0.33443	0.33942
	697.882	576.102	623.205	686.779	689.673		805.948	574.214	574.84	574.806	574.753		465.317	0.35216	0.33887
	697.962	576.081	623.154	685.758	688.72		806.641	574.259	574.852	574.871	574.662		465.578	0.37258	0.33831
	698.043	576.11	622.932	685.605	687.793		807.334	574.289	574.909	574.853	574.571		465.839	0.41331	0.33772
	698.123	576.222	622.681	685.641	687.24		808.027	574.201	574.947	574.794	574.655		466.099	0.34715	0.33712
	698.203	576.25	622.922	685.284	687.018		808.72	574.124	575.005	574.78	574.766		466.36	0.3432	0.3365
	698.284	576.146	623.166	684.965	687.183		809.412	574.095	575.068	574.827	574.759		466.62	0.3418	0.33586
	698.364	576.115	622.833	684.651	687.105		810.105	574.116	575.09	574.8	574.692		466.881	0.30771	0.3352
	698.445	576.069	622.287	684.229	686.697		810.797	574.23	575.092	574.771	574.611		467.141	0.29587	0.33453
	698.525	575.966	622.005	683.844	686.195		811.49	574.28	575.067	574.829	574.573		467.402	0.29631	0.33383
	698.606	575.98	621.768	683.522	685.585		812.182	574.222	574.954	574.885	574.628		467.662	0.30235	0.33312
	698.686	576.033	621.458	683.026	684.729		812.875	574.19	574.872	574.916	574.683		467.923	0.34043	0.3324
	698.766	576.038	621.222	682.261	683.833		813.567	574.165	574.926	574.932	574.685		468.183	0.35209	0.33165
	698.847	576.069	621.119	681.812	683.667		814.259	574.159	575.071	574.935	574.72		468.444	0.33746	0.33089
	698.927	576.136	621.001	681.803	684.108		814.951	574.203	575.084	574.858	574.753		468.704	0.36604	0.33011
	699.008	576.246	620.697	681.872	684.421		815.643	574.294	574.996	574.79	574.746		468.965	0.3701	0.32932
	699.088	576.262	620.373	681.717	684.248		816.335	574.344	575.034	574.813	574.754		469.225	0.37555	0.32851
	699.168	576.117	620.325	681.331	683.731		817.026	574.231	575.128	574.87	574.756		469.486	0.34149	0.32768
	699.249	576.033	620.412	680.982	683.405		817.718	574.147	575.231	574.944	574.701		469.746	0.36093	0.32684
	699.329	576.01	620.173	680.611	683.351		818.41	574.122	575.295	574.879	574.672		470.007	0.36259	0.32599
	699.41	575.987	619.798	680.235	683.081		819.101	574.062	575.235	574.733	574.666		470.267	0.35997	0.32512
	699.49	576.022	619.66	680.171	682.568		819.792	574.095	575.087	574.76	574.655		470.527	0.30454	0.32423
	699.571	576.042	619.592	680.124	682.086		820.484	574.182	574.998	574.842	574.717		470.788	0.29505	0.32333
	699.651	576.086	619.649	679.521	681.384		821.175	574.126	574.953	574.849	574.789		471.048	0.30787	0.32242
	699.731	576.15	619.761	678.632	680.708		821.866	574.138	574.996	574.857	574.838		471.309	0.30753	0.32149
	699.812	576.155	619.297	677.891	680.295		822.557	574.255	575.169	574.854	574.87		471.569	0.32135	0.32056
	699.892	576.129	618.82	677.253	679.782		823.248	574.196	575.155	574.851	574.819		471.829	0.34338	0.3196
	699.973	576.135	618.918	677.006	679.356		823.939	574.105	575.066	574.834	574.753		472.09	0.32688	0.31864
	700.053	576.113	619.069	676.786	679.184		824.63	574.097	575.098	574.807	574.773		472.35	0.29823	0.31766
	700.133	576.003	618.964	676.455	678.902		825.321	574.109	575.091	574.808	574.755		472.61	0.29622	0.31668
	700.214	575.999	618.492	676.664	678.388		826.011	574.115	575.067	574.905	574.735		472.871	0.29736	0.31568
	700.294	576.064	618.198	676.417	677.867		826.702	574.173	575.155	574.977	574.788		473.131	0.31258	0.31467
	700.374	576.094	618.302	675.482	677.68		827.392	574.28	575.214	574.866	574.789		473.391	0.3475	0.31366
	700.455	576.088	617.975	674.616	677.53		828.083	574.312	575.133	574.801	574.784		473.652	0.31123	0.31263
	700.535	575.977	617.543	674.28	676.886		828.773	574.26	575.064	574.805	574.755		473.912	0.31442	0.31159
	700.616	575.945	617.489	674.536	676.336		829.463	574.25	575.069	574.801	574.67		474.172	0.26671	0.31055
	700.696	576.11	617.549	674.082	676.173		830.153	574.257	575.094	574.841	574.601		474.433	0.29208	0.30949
	700.776	576.152	617.534	673.08	675.785		830.844	574.241	575.066	574.873	574.565		474.693	0.31548	0.30843
	700.857	576.064	617.221	672.935	675.197		831.533	574.266	574.98	574.891	574.65		474.953	0.33636	0.30736
	700.937	576.095	617.089	672.966	674.491		832.223	574.212	574.934	574.856	574.79		475.214	0.32789	0.30629
	701.018	576.082	617.115	672.157	674.15		832.913	574.147	574.979	574.803	574.786		475.474	0.34239	0.3052
	701.098	576.001	616.868	671.423	674.27		833.603	574.212	575.004	574.773	574.723		475.734	0.30513	0.30412
	701.178	576.061	616.527	671.122	673.651		834.293	574.228	574.967	574.77	574.722		475.994	0.27649	0.30302
	701.259	576.073	616.322	670.501	672.549		834.982	574.182	574.902	574.78	574.697		476.255	0.28647	0.30192
	701.339	575.905	616.162	669.628	672.117		835.672	574.201	574.863	574.76	574.679		476.515	0.32412	0.30082
	701.419	575.859	615.81	669.159	672.184		836.361	574.26	574.936	574.758	574.681		476.775	0.32304	0.29971
	701.5	575.93	615.297	669.012	671.877		837.05	574.306	575.063	574.798	574.578		477.035	0.29687	0.2986
	701.58	576	614.788	668.576	671.101		837.739	574.293	575.087	574.817	574.488		477.296	0.28247	0.29748
	701.66	576.078	614.51	667.822	670.543		838.429	574.205	575.017	574.693	574.499		477.556	0.30787	0.29636
	701.741	576.069	614.477	667.29	670.194		839.118	574.107	575.029	574.584	574.534		477.816	0.24928	0.29524
	701.821	576.108	614.424	667.049	669.555		839.807	574.075	574.958	574.681	574.591		478.076	0.25846	0.29412
	701.902	576.201	614.476	666.758	668.999		840.495	574.084	574.863	574.743	574.629		478.336	0.29571	0.29299
	701.982	576.125	614.686	666.812	668.792		841.184	574.125	574.962	574.723	574.672		478.596	0.30061	0.29187
	702.062	576.045	614.735	666.687	668.548		841.873	574.228	575.004	574.805	574.624		478.857	0.26338	0.29074
	702.143	576.115	614.482	666.245	668.222		842.562	574.272	574.996	574.835	574.522		479.117	0.30228	0.28961
	702.223	576.175	614.212	666.247	667.996		843.25	574.192	574.968	574.759	574.513		479.377	0.33585	0.28848
	702.303	576.154	614.307	665.923	667.553		843.939	574.126	574.934	574.756	574.52		479.637	0.30124	0.28735
	702.384	576.072	614.302	664.937	666.703		844.627	574.19	575.045	574.809	574.546		479.897	0.28284	0.28622
	702.464	576.049	613.987	663.988	666.261		845.315	574.239	575.087	574.777	574.569		480.157	0.25697	0.28509
	702.544	576.162	613.543	663.386	666.092		846.003	574.129	574.956	574.696	574.59		480.417	0.23989	0.28396
	702.625	576.323	613.163	663.176	665.346		846.692	574.11	574.946	574.73	574.606		480.678	0.26685	0.28283
	702.705	576.325	613.123	663.193	664.805		847.38	574.204	575.036	574.797	574.638		480.938	0.25973	0.28171
	702.785	576.176	613.006	662.85	664.744		848.068	574.214	574.991	574.77	574.674		481.198	0.26519	0.28058
	702.866	576.109	612.789	662.196	664.399		848.755	574.208	574.946	574.754	574.638		481.458	0.28251	0.27946
	702.946	576.092	612.651	662.043	664.197		849.443	574.193	574.964	574.786	574.661		481.718	0.26766	0.27834
	703.026	576.086	612.511	662.127	664.235		850.131	574.167	575.05	574.82	574.681		481.978	0.25358	0.27723
	703.107	576.155	612.607	661.764	664.067		850.819	574.189	575.127	574.792	574.63		482.238	0.25102	0.27611
	703.187	576.152	612.634	661.264	663.814		851.506	574.205	575.06	574.733	574.639		482.498	0.25432	0.275
	703.267	576.116	612.316	660.89	663.165		852.194	574.221	575.018	574.769	574.603		482.758	0.27782	0.27389
	703.348	576.04	611.95	660.757	662.36		852.881	574.268	575.035	574.846	574.55		483.018	0.26264	0.27279
	703.428	575.97	611.767	660.751	661.885		853.568	574.259	575.024	574.864	574.573		483.278	0.2535	0.27169
	703.508	576.117	611.67	660.58	661.416		854.255	574.238	574.999	574.796	574.607		483.538	0.28877	0.27059
	703.589	576.206	611.745	660.196	661.002		854.943	574.306	574.961	574.764	574.693		483.798	0.27175	0.2695
	703.669	576.15	612.048	659.673	660.675		855.63	574.375	574.941	574.81	574.714		484.058	0.30383	0.26841
	703.749	576.202	611.878	659.214	660.375		856.317	574.421	574.995	574.806	574.671		484.318	0.29297	0.26732
	703.83	576.323	611.399	659.148	660.007		857.003	574.384	575.048	574.845	574.737		484.578	0.28065	0.26624
	703.91	576.283	611.304	659.27	659.485		857.69	574.217	575.043	574.913	574.747		484.838	0.25087	0.26517
	703.99	576.157	611.278	658.707	659.125		858.377	574.16	574.988	574.886	574.676		485.098	0.26484	0.26409
	704.071	576.12	610.871	658.159	659.027		859.064	574.308	574.971	574.894	574.657		485.358	0.29216	0.26303
	704.151	576.186	610.568	658.254	659.191		859.75	574.393	575.05	574.937	574.704		485.618	0.28628	0.26197
	704.231	576.333	610.744	657.932	658.97		860.437	574.325	575.1	574.887	574.794		485.878	0.29171	0.26091
	704.312	576.384	610.755	657.253	658.196		861.123	574.303	575.117	574.803	574.707		486.138	0.22853	0.25986
	704.392	576.266	610.369	656.775	657.623		861.809	574.305	575.123	574.729	574.625		486.398	0.25634	0.25882
	704.472	576.146	610.064	656.44	657.347		862.495	574.312	575.127	574.7	574.736		486.658	0.27343	0.25778
	704.552	576.201	610.019	656.229	657.289		863.182	574.308	575.203	574.757	574.688		486.918	0.28161	0.25674
	704.633	576.341	610.025	655.868	657.404		863.868	574.251	575.226	574.771	574.541		487.178	0.30733	0.25571
	704.713	576.32	609.962	655.407	657.438		864.553	574.25	575.116	574.7	574.498		487.438	0.26329	0.25469
	704.793	576.213	609.895	655.192	657.081		865.239	574.228	575.046	574.658	574.532		487.697	0.28503	0.25367
	704.874	576.155	609.805	655.094	656.543		865.925	574.197	575.02	574.691	574.696		487.957	0.29052	0.25266
	704.954	576.122	609.731	654.823	656.208		866.611	574.257	574.989	574.781	574.771		488.217	0.24468	0.25166
	705.034	576.198	609.741	654.732	656.177		867.296	574.304	575.034	574.793	574.711		488.477	0.25907	0.25066
	705.115	576.364	609.571	654.957	656.213		867.982	574.332	575.076	574.744	574.657		488.737	0.26892	0.24967
	705.195	576.425	609.21	654.55	655.589		868.667	574.366	575.003	574.841	574.58		488.997	0.26879	0.24868
	705.275	576.332	609.008	653.676	654.816		869.353	574.287	574.969	574.947	574.583		489.257	0.28949	0.2477
	705.355	576.263	609.055	653.182	654.801		870.038	574.195	575.027	574.874	574.624		489.517	0.25939	0.24672
	705.436	576.159	609.183	652.774	654.663		870.723	574.19	575.001	574.831	574.652		489.776	0.26254	0.24575
	705.516	576.026	608.982	652.266	654.315		871.408	574.137	574.985	574.861	574.726		490.036	0.22308	0.24479
	705.596	576.09	608.593	651.878	653.916		872.093	574.123	575.032	574.809	574.751		490.296	0.2227	0.24384
	705.677	576.154	608.529	651.765	652.927		872.778	574.158	574.966	574.753	574.714		490.556	0.24228	0.24289
	705.757	576.097	608.64	651.854	652.386		873.463	574.15	574.881	574.797	574.694		490.816	0.20387	0.24194
	705.837	576.188	608.508	651.585	652.467		874.148	574.185	574.918	574.863	574.709		491.075	0.23196	0.24101
	705.917	576.346	608.172	650.853	652.259		874.833	574.197	574.966	574.801	574.719		491.335	0.20528	0.24008
	705.998	576.31	607.989	650.395	651.699		875.517	574.192	574.972	574.717	574.677		491.595	0.21297	0.23915
	706.078	576.133	607.817	650.097	650.938		876.202	574.214	575.035	574.697	574.635		491.855	0.205	0.23823
	706.158	576.033	607.58	649.461	650.39		876.886	574.206	575.105	574.687	574.613		492.114	0.19652	0.23732
	706.239	576.052	607.458	648.787	650.008		877.571	574.209	575.075	574.665	574.608		492.374	0.19772	0.23642
	706.319	576.113	607.224	648.573	649.93		878.255	574.29	575.056	574.681	574.653		492.634	0.22813	0.23552
	706.399	576.192	606.831	648.734	650.004		878.939	574.294	575.095	574.736	574.728		492.894	0.24375	0.23463
	706.479	576.172	606.644	648.416	649.576		879.623	574.212	575.034	574.761	574.719		493.153	0.2187	0.23375
	706.56	576.174	606.779	647.757	649.044		880.307	574.224	574.953	574.885	574.71		493.413	0.19133	0.23287
	706.64	576.226	606.708	647.532	648.323		880.991	574.242	574.946	575.002	574.748		493.673	0.22062	0.232
	706.72	576.191	606.573	647.447	647.643		881.675	574.234	574.923	574.899	574.734		493.933	0.25402	0.23114
	706.8	576.191	606.757	647.056	647.543		882.359	574.217	574.945	574.804	574.729		494.192	0.24734	0.23028
	706.881	576.136	606.523	646.429	647.571		883.043	574.227	575.003	574.792	574.759		494.452	0.23231	0.22943
	706.961	576.082	605.933	645.935	647.362		883.726	574.26	575.079	574.78	574.853		494.712	0.24658	0.22859
	707.041	576.146	605.772	645.58	646.928		884.41	574.33	575.151	574.951	574.96		494.971	0.23222	0.22775
	707.121	576.209	605.798	644.881	646.506		885.094	574.42	575.104	575.184	574.929		495.231	0.2464	0.22692
	707.202	576.288	605.718	644.311	646.201		885.777	574.323	575.037	575.097	574.8		495.491	0.22036	0.2261
	707.282	576.229	605.831	644.41	645.726		886.46	574.217	575.095	574.857	574.77		495.75	0.22507	0.22529
	707.362	576.097	605.756	644.335	645.144		887.143	574.324	575.15	574.844	574.785		496.01	0.23733	0.22448
	707.442	576.156	605.519	644.157	645.068		887.827	574.425	575.126	574.938	574.803		496.269	0.19202	0.22368
	707.523	576.222	605.513	644.196	645.169		888.51	574.361	575.228	574.927	574.829		496.529	0.18519	0.22289
	707.603	576.214	605.284	643.862	644.919		889.193	574.262	575.296	574.886	574.754		496.789	0.20123	0.22211
	707.683	576.151	605.158	643.414	644.682		889.875	574.216	575.207	574.849	574.72		497.048	0.22674	0.22133
	707.763	576.117	605.327	643.313	644.76		890.558	574.204	575.098	574.728	574.856		497.308	0.23489	0.22056
	707.844	576.206	605.312	643.343	644.75		891.241	574.22	574.93	574.679	574.936		497.567	0.20471	0.2198
	707.924	576.237	605.328	643.014	644.334		891.924	574.203	574.974	574.792	574.819		497.827	0.21013	0.21905
	708.004	576.204	605.443	642.48	644.151		892.606	574.187	575.112	574.872	574.697		498.087	0.18854	0.2183
	708.084	576.225	605.231	642.198	643.95		893.289	574.263	575.106	574.797	574.696		498.346	0.17041	0.21756
	708.165	576.272	604.85	642.002	643.236		893.971	574.271	575.081	574.728	574.762		498.606	0.17766	0.21684
	708.245	576.209	604.626	641.735	642.716		894.653	574.167	574.97	574.761	574.699		498.865	0.19577	0.21611
	708.325	576.171	604.525	641.709	642.475		895.336	574.165	574.95	574.794	574.559		499.125	0.21579	0.2154
	708.405	576.37	604.308	641.668	642.093		896.018	574.327	575.11	574.85	574.568		499.384	0.22233	0.21469
	708.486	576.453	603.966	641.183	641.778		896.7	574.443	575.181	574.951	574.671		499.644	0.20567	0.214
	708.566	576.335	603.846	640.826	641.563		897.382	574.383	575.092	574.961	574.731		499.903	0.20931	0.21331
	708.646	576.339	604.068	640.652	641.182		898.064	574.326	574.994	574.789	574.751		500.163	0.21241	0.21263
	708.726	576.277	604.171	640.378	641.02		898.746	574.309	575.007	574.707	574.704		500.422	0.21016	0.21196
	708.806	576.174	604.019	640.278	641.174		899.427	574.28	575.157	574.869	574.691		500.682	0.20404	0.21129
	708.887	576.231	604.159	640.225	641.047		900.109	574.29	575.231	574.992	574.787		500.941	0.21081	0.21064
	708.967	576.219	604.305	640.157	640.637		900.791	574.336	575.119	574.963	574.762		501.201	0.2087	0.20999
	709.047	576.159	604.098	640.035	640.212		901.472	574.372	575.058	574.922	574.725		501.46	0.23278	0.20935
	709.127	576.224	603.758	639.583	639.879		902.153	574.352	575.108	574.845	574.842		501.72	0.20999	0.20872
	709.208	576.296	603.465	639.065	639.676		902.835	574.297	575.209	574.768	574.957		501.979	0.17946	0.2081
	709.288	576.276	603.435	638.772	639.365		903.516	574.306	575.292	574.779	574.961		502.239	0.21711	0.20749
	709.368	576.231	603.434	638.51	639		904.197	574.35	575.154	574.837	574.87		502.498	0.24439	0.20688
	709.448	576.112	603.299	638.258	638.853		904.878	574.372	574.975	574.946	574.756		502.758	0.23328	0.20629
	709.528	576.037	603.315	637.957	638.766		905.559	574.427	575.057	575.029	574.642		503.017	0.1926	0.2057
	709.609	576.215	603.336	637.848	638.655		906.24	574.436	575.174	574.962	574.613		503.276	0.19545	0.20512
	709.689	576.456	603.003	637.912	638.594		906.921	574.362	575.193	574.871	574.617		503.536	0.23263	0.20455
	709.769	576.54	602.542	637.618	638.223		907.602	574.333	575.337	574.864	574.614		503.795	0.20493	0.20399
	709.849	576.474	602.36	637.321	637.432		908.282	574.359	575.432	574.895	574.699		504.055	0.17385	0.20343
	709.929	576.392	602.476	636.981	637.016		908.963	574.361	575.267	574.981	574.764		504.314	0.19431	0.20289
	710.01	576.402	602.525	636.375	636.875		909.644	574.376	575.142	574.992	574.746		504.573	0.18982	0.20235
	710.09	576.383	602.217	635.827	636.484		910.324	574.382	575.125	574.928	574.719		504.833	0.18994	0.20183
	710.17	576.324	601.929	635.355	636.177		911.004	574.334	575.108	574.922	574.752		505.092	0.2003	0.20131
	710.25	576.32	601.964	634.894	635.905		911.685	574.262	575.064	574.865	574.81		505.351	0.20757	0.20079
	710.33	576.221	602.07	634.625	635.598		912.365	574.24	574.969	574.832	574.786		505.611	0.22414	0.20029
	710.411	576.074	601.918	634.662	635.258		913.045	574.286	574.974	574.916	574.741		505.87	0.25298	0.1998
	710.491	576.126	601.618	634.528	635.16		913.725	574.235	575.096	574.97	574.758		506.129	0.22855	0.19931
	710.571	576.286	601.656	634.041	635.258		914.405	574.184	575.205	574.913	574.801		506.389	0.22645	0.19883
	710.651	576.411	601.652	633.619	635.09		915.085	574.309	575.201	574.813	574.895		506.648	0.23123	0.19836
	710.731	576.469	601.293	633.358	634.633		915.765	574.416	575.103	574.791	574.934		506.907	0.22965	0.19789
	710.812	576.455	601.11	632.956	633.904		916.444	574.448	575.118	574.813	574.817		507.167	0.21293	0.19744
	710.892	576.357	601.056	632.607	633.102		917.124	574.432	575.208	574.884	574.77		507.426	0.16687	0.19699
	710.972	576.282	601.026	632.738	632.558		917.803	574.401	575.198	574.939	574.871		507.685	0.16235	0.19654
	711.052	576.391	601.106	632.628	632.606		918.483	574.413	575.182	574.901	574.907		507.944	0.15803	0.19611
	711.132	576.356	600.992	632.066	632.634		919.162	574.389	575.18	574.877	574.922		508.204	0.19059	0.19568
	711.212	576.167	600.729	631.618	632.38		919.842	574.364	575.067	574.909	574.925		508.463	0.19107	0.19526
	711.293	576.161	600.698	631.176	632.277		920.521	574.307	575.027	574.971	574.857		508.722	0.2024	0.19484
	711.373	576.192	600.802	631.274	632.151		921.2	574.28	575.127	574.903	574.83		508.981	0.18261	0.19443
	711.453	576.098	600.59	631.633	632.189		921.879	574.348	575.145	574.867	574.828		509.241	0.18796	0.19403
	711.533	576.016	600.398	631.105	632.16		922.558	574.287	575.214	574.937	574.797		509.5	0.18906	0.19363
	711.613	576.119	600.537	630.396	631.75		923.237	574.213	575.317	574.928	574.784		509.759	0.16834	0.19324
	711.694	576.157	600.398	630.321	631.254		923.916	574.259	575.274	574.923	574.858		510.018	0.19234	0.19286
	711.774	576.096	600.061	630.492	630.916		924.594	574.247	575.207	574.913	574.861		510.277	0.14512	0.19248
	711.854	576.172	599.835	630.449	630.591		925.273	574.24	575.122	574.875	574.751		510.537	0.15637	0.1921
	711.934	576.225	599.6	630.253	630.047		925.951	574.276	575.083	574.882	574.731		510.796	0.20445	0.19173
	712.014	576.303	599.705	629.878	629.601		926.63	574.306	575.162	574.886	574.8		511.055	0.1874	0.19136
	712.094	576.375	600.006	629.333	629.281		927.308	574.43	575.203	574.846	574.876		511.314	0.20359	0.191
	712.175	576.247	600.027	629.01	629.193		927.987	574.506	575.139	574.858	574.852		511.573	0.20104	0.19064
	712.255	576.17	599.833	628.967	629.308		928.665	574.375	575.107	574.922	574.798		511.832	0.19575	0.19029
	712.335	576.184	599.417	629.099	629.184		929.343	574.299	575.193	574.883	574.83		512.091	0.20369	0.18994
	712.415	576.119	599.045	629.109	628.955		930.021	574.345	575.262	574.819	574.845		512.351	0.20882	0.18959
	712.495	576.106	598.937	628.968	628.706		930.699	574.396	575.274	574.864	574.782		512.61	0.19382	0.18924
	712.575	576.195	598.971	628.789	628.718		931.377	574.446	575.26	574.884	574.754		512.869	0.17899	0.1889
	712.655	576.233	599.253	628.691	629.035		932.055	574.394	575.201	574.889	574.775		513.128	0.18206	0.18856
	712.736	576.207	599.378	628.721	629.066		932.733	574.345	575.173	574.919	574.773		513.387	0.16819	0.18823
	712.816	576.244	599.136	628.697	628.792		933.41	574.382	575.12	574.891	574.771		513.646	0.1769	0.18789
	712.896	576.259	599.042	628.884	628.337		934.088	574.331	575.072	574.916	574.806		513.905	0.1817	0.18756
	712.976	576.245	599.111	628.674	628.054		934.765	574.184	575.123	574.943	574.926		514.164	0.20388	0.18722
	713.056	576.337	599.1	627.683	628.057		935.443	574.145	575.148	574.846	574.979		514.423	0.18941	0.18689
	713.136	576.318	599.056	627.175	627.919		936.12	574.245	575.162	574.839	574.94		514.682	0.20784	0.18656
	713.216	576.185	599.181	627.274	627.817		936.797	574.411	575.221	574.97	574.921		514.941	0.19705	0.18623
	713.297	576.216	599.253	627.301	627.589		937.475	574.564	575.334	575.033	574.893		515.2	0.18859	0.1859
	713.377	576.32	599.256	627.336	627.049		938.152	574.517	575.379	574.957	574.888		515.46	0.21709	0.18557
	713.457	576.376	599.216	627.167	626.821		938.829	574.417	575.204	574.877	574.842		515.719	0.167	0.18524
	713.537	576.441	598.981	626.783	626.927		939.506	574.406	575.111	574.908	574.78		515.978	0.16359	0.18491
	713.617	576.375	598.77	626.553	626.833		940.183	574.413	575.193	574.967	574.828		516.237	0.22672	0.18458
	713.697	576.219	598.481	626.568	626.653		940.859	574.403	575.243	574.989	574.82		516.496	0.2235	0.18424
	713.777	576.23	598.389	626.651	626.6		941.536	574.36	575.265	574.932	574.732		516.755	0.19092	0.18391
	713.858	576.335	598.513	626.51	626.432		942.213	574.352	575.226	574.841	574.729		517.014	0.18165	0.18358
	713.938	576.286	598.604	626.233	626.453		942.889	574.297	575.183	574.828	574.785		517.273	0.14772	0.18324
	714.018	576.155	598.589	626.057	626.369		943.566	574.274	575.239	574.852	574.794		517.531	0.13715	0.1829
	714.098	576.161	598.488	625.798	625.921		944.242	574.395	575.286	574.925	574.767		517.79	0.15467	0.18256
	714.178	576.279	598.678	625.594	625.974		944.918	574.373	575.216	574.955	574.812		518.049	0.16472	0.18222
	714.258	576.41	598.701	625.625	625.896		945.595	574.232	575.159	574.842	574.805		518.308	0.16434	0.18187
	714.338	576.446	598.43	625.443	625.272		946.271	574.211	575.165	574.847	574.782		518.567	0.18827	0.18153
	714.418	576.458	598.124	625.126	625.119		946.947	574.201	575.119	574.954	574.87		518.826	0.15859	0.18117
	714.499	576.547	597.862	624.919	625.31		947.623	574.275	575.156	574.978	574.933		519.085	0.21167	0.18082
	714.579	576.561	597.932	624.661	624.994		948.299	574.454	575.25	574.97	574.979		519.344	0.18628	0.18047
	714.659	576.471	597.936	624.254	624.465		948.974	574.438	575.24	575.013	574.951		519.603	0.19129	0.18011
	714.739	576.391	597.686	623.668	624.305		949.65	574.302	575.204	575.044	574.828		519.862	0.18161	0.17974
	714.819	576.308	597.502	622.989	623.827		950.326	574.319	575.169	574.954	574.795		520.121	0.15589	0.17938
	714.899	576.294	597.376	622.959	623.12		951.001	574.45	575.15	574.976	574.818		520.38	0.16742	0.17901
	714.979	576.447	597.293	623.208	623.025		951.677	574.469	575.208	575.023	574.83		520.638	0.16121	0.17864
	715.059	576.489	597.26	622.836	623.214		952.352	574.395	575.293	574.988	574.863		520.897	0.17303	0.17826
	715.139	576.355	597.144	622.718	623.049		953.028	574.366	575.254	574.944	574.819		521.156	0.20643	0.17788
	715.22	576.322	597.105	622.878	622.513		953.703	574.389	575.172	574.86	574.751		521.415	0.20468	0.1775
	715.3	576.269	597.208	622.626	622.157		954.378	574.42	575.168	574.895	574.789		521.674	0.20279	0.17711
	715.38	576.132	597.353	622.263	622.001		955.053	574.36	575.173	574.917	574.802		521.933	0.19591	0.17673
	715.46	576.132	597.393	621.814	621.692		955.728	574.292	575.157	574.886	574.778		522.191	0.18514	0.17633
	715.54	576.218	597.164	621.435	621.295		956.403	574.356	575.175	574.934	574.778		522.45	0.16593	0.17593
	715.62	576.231	596.971	621.409	620.982		957.078	574.476	575.244	574.971	574.776		522.709	0.14566	0.17553
	715.7	576.231	596.83	621.385	620.904		957.753	574.48	575.203	574.99	574.762		522.968	0.15692	0.17513
	715.78	576.313	596.672	621.144	620.863		958.427	574.361	575.126	574.987	574.762		523.227	0.17288	0.17472
	715.86	576.326	596.722	620.875	620.871		959.102	574.276	575.116	574.882	574.823		523.485	0.17672	0.17431
	715.94	576.274	596.649	620.506	620.942		959.777	574.28	575.118	574.767	574.836		523.744	0.19561	0.1739
	716.021	576.308	596.434	620.089	620.608		960.451	574.226	575.16	574.816	574.79		524.003	0.17479	0.17348
	716.101	576.269	596.403	620.161	620.12		961.125	574.18	575.216	574.981	574.818		524.262	0.17675	0.17306
	716.181	576.162	596.425	620.332	619.968		961.8	574.271	575.264	575.064	574.902		524.52	0.17273	0.17264
	716.261	576.213	596.462	620.154	619.827		962.474	574.329	575.299	575.042	574.963		524.779	0.17479	0.17221
	716.341	576.329	596.357	620.117	619.604		963.148	574.26	575.299	574.986	574.938		525.038	0.18504	0.17179
	716.421	576.344	596.139	620.117	619.623		963.822	574.299	575.289	574.961	574.82		525.297	0.13461	0.17136
	716.501	576.317	596.183	619.901	619.717		964.496	574.415	575.257	575.014	574.796		525.555	0.16128	0.17092
	716.581	576.378	596.339	619.634	619.561		965.17	574.398	575.224	575.072	574.871		525.814	0.15474	0.17049
	716.661	576.508	596.296	619.261	619.252		965.844	574.385	575.251	575.014	574.853		526.073	0.14182	0.17005
	716.741	576.555	596.046	619.136	619.035		966.517	574.347	575.191	574.867	574.854		526.331	0.15708	0.16961
	716.821	576.53	595.725	619.271	618.843		967.191	574.224	575.128	574.884	574.938		526.59	0.15242	0.16917
	716.901	576.514	595.61	618.973	618.681		967.865	574.279	575.233	574.993	574.904		526.849	0.17657	0.16873
	716.982	576.439	595.645	618.671	618.632		968.538	574.422	575.332	574.987	574.87		527.107	0.20094	0.16829
	717.062	576.347	595.575	618.773	618.402		969.212	574.37	575.287	574.955	574.937		527.366	0.1889	0.16784
	717.142	576.385	595.685	618.824	618.178		969.885	574.327	575.196	574.951	574.962		527.625	0.16177	0.1674
	717.222	576.497	596.028	618.572	618.2		970.558	574.358	575.281	574.943	574.998		527.883	0.15077	0.16696
	717.302	576.497	596.028	618.161	618.104		971.231	574.321	575.385	574.914	575.021		528.142	0.18677	0.16651
	717.382	576.356	595.843	618.038	617.867		971.904	574.29	575.25	574.895	574.991		528.401	0.19187	0.16607
	717.462	576.312	595.859	618.075	617.624		972.577	574.319	575.175	574.929	574.927		528.659	0.15589	0.16562
	717.542	576.39	595.808	618.037	617.461		973.25	574.329	575.254	575.031	574.847		528.918	0.165	0.16518
	717.622	576.371	595.655	618.03	617.428		973.923	574.248	575.229	575.117	574.781		529.177	0.16623	0.16474
	717.702	576.328	595.532	617.776	617.413		974.596	574.249	575.124	575.065	574.79		529.435	0.15801	0.1643
	717.782	576.291	595.313	617.324	616.974		975.269	574.33	575.025	574.919	574.833		529.694	0.15892	0.16385
	717.862	576.287	594.881	617.332	616.474		975.941	574.262	575.039	574.865	574.802		529.952	0.14923	0.16342
	717.942	576.424	594.596	617.443	616.473		976.614	574.227	575.198	574.9	574.831		530.211	0.14772	0.16298
	718.022	576.502	594.712	617.127	616.391		977.286	574.3	575.327	574.913	574.849		530.469	0.151	0.16254
	718.102	576.456	594.839	616.679	616.239		977.959	574.229	575.311	574.957	574.794		530.728	0.16616	0.16211
	718.182	576.442	594.72	616.261	616.122		978.631	574.176	575.189	575.074	574.842		530.986	0.18839	0.16168
	718.263	576.36	594.538	615.992	615.834		979.303	574.237	575.13	575.064	574.962		531.245	0.2031	0.16126
	718.343	576.207	594.606	615.74	615.482		979.975	574.267	575.184	574.894	575.051		531.504	0.20849	0.16083
	718.423	576.173	594.774	615.64	615.365		980.647	574.276	575.269	574.84	575.007		531.762	0.22593	0.16041
	718.503	576.28	594.802	615.811	615.498		981.319	574.243	575.271	574.881	574.856		532.021	0.19222	0.15999
	718.583	576.393	594.609	615.758	615.403		981.991	574.152	575.158	574.904	574.785		532.279	0.19334	0.15958
	718.663	576.374	594.223	615.367	615.083		982.663	574.061	575.102	574.939	574.834		532.538	0.13373	0.15917
	718.743	576.343	593.992	615.046	614.758		983.335	574.084	575.172	574.94	574.885		532.796	0.12841	0.15877
	718.823	576.34	593.974	614.971	614.505		984.007	574.236	575.261	574.901	574.781		533.055	0.13866	0.15837
	718.903	576.353	594.051	614.855	614.265		984.678	574.316	575.256	574.894	574.62		533.313	0.10988	0.15797
	718.983	576.423	594.022	614.63	614.163		985.35	574.248	575.158	574.883	574.727		533.571	0.1745	0.15758
	719.063	576.409	593.879	614.432	614.188		986.021	574.242	575.113	574.83	574.953		533.83	0.19014	0.15719
	719.143	576.421	593.917	614.198	614.216		986.692	574.297	575.202	574.772	574.983		534.088	0.18957	0.15681
	719.223	576.511	594.033	613.977	613.981		987.364	574.249	575.264	574.72	574.871		534.347	0.14725	0.15643
	719.303	576.431	594.031	613.771	613.517		988.035	574.146	575.209	574.808	574.784		534.605	0.1525	0.15606
	719.383	576.297	594.066	613.656	613.611		988.706	574.171	575.17	574.946	574.764		534.864	0.13415	0.1557
	719.463	576.283	594.07	613.776	613.745		989.377	574.302	575.195	574.96	574.709		535.122	0.1616	0.15534
	719.543	576.384	593.931	613.82	613.313		990.048	574.331	575.234	574.993	574.718		535.38	0.16374	0.15498
	719.623	576.511	593.819	613.747	613.023		990.719	574.331	575.229	574.985	574.756		535.639	0.1743	0.15464
	719.703	576.492	593.769	613.775	612.898		991.39	574.333	575.167	574.842	574.711		535.897	0.1427	0.15429
	719.783	576.395	593.582	613.564	612.8		992.06	574.282	575.167	574.759	574.661		536.156	0.11896	0.15396
	719.863	576.328	593.382	613.101	612.886		992.731	574.28	575.181	574.862	574.709		536.414	0.11854	0.15363
	719.943	576.229	593.38	613.081	612.862		993.402	574.262	575.155	574.933	574.913		536.672	0.1607	0.1533
	720.023	576.153	593.269	613.124	612.759		994.072	574.205	575.138	574.754	574.992		536.931	0.13457	0.15299
	720.103	576.226	593.247	612.755	612.567		994.743	574.235	575.124	574.599	574.943		537.189	0.12261	0.15267
	720.183	576.284	593.429	612.613	612.203		995.413	574.266	575.187	574.663	574.975		537.447	0.13441	0.15237
	720.263	576.247	593.411	612.714	612.181		996.083	574.246	575.243	574.77	574.962		537.706	0.11901	0.15207
	720.343	576.334	593.399	612.715	612.506		996.753	574.242	575.215	574.851	574.877		537.964	0.14093	0.15177
	720.423	576.476	593.428	612.532	612.458		997.423	574.258	575.205	574.922	574.805		538.222	0.16312	0.15148
	720.503	576.42	593.268	612.483	612.203		998.093	574.279	575.26	574.963	574.837		538.481	0.16804	0.1512
	720.583	576.319	593.103	612.49	612.018		998.763	574.209	575.268	574.932	574.88		538.739	0.16661	0.15093
	720.663	576.382	593.047	612.086	611.757		999.433	574.14	575.172	574.917	574.818		538.997	0.1611	0.15066
	720.743	576.5	593.182	611.563	611.669		1000.1	574.155	575.144	574.976	574.765		539.256	0.1418	0.15039
	720.823	576.481	593.273	611.437	611.712		1000.77	574.242	575.155	574.918	574.788		539.514	0.15361	0.15013
	720.903	576.442	593.021	611.674	611.487		1001.44	574.353	575.139	574.764	574.849		539.772	0.15918	0.14988
	720.983	576.505	592.83	611.647	610.985		1002.11	574.359	575.189	574.741	574.853		540.03	0.14977	0.14963
	721.063	576.552	592.797	611.428	610.672		1002.78	574.293	575.26	574.755	574.782		540.289	0.15165	0.14939
	721.143	576.511	592.671	611.071	610.474		1003.45	574.159	575.336	574.657	574.657		540.547	0.14916	0.14915
	721.223	576.372	592.63	610.529	610.214		1004.12	574.156	575.367	574.614	574.671		540.805	0.13136	0.14892
	721.303	576.408	592.749	610.383	610.207		1004.79	574.327	575.289	574.714	574.862		541.063	0.12346	0.14869
	721.383	576.587	592.689	610.628	610.341		1005.46	574.343	575.253	574.792	574.917		541.322	0.16547	0.14847
	721.463	576.476	592.428	610.806	610.255		1006.13	574.269	575.188	574.825	574.806		541.58	0.14206	0.14825
	721.543	576.325	592.284	610.63	610.058		1006.8	574.297	575.122	574.848	574.676		541.838	0.12511	0.14803
	721.623	576.388	592.25	610.555	609.748		1007.47	574.301	575.212	574.798	574.637		542.096	0.10813	0.14782
	721.703	576.378	592.08	610.459	609.289		1008.13	574.254	575.181	574.823	574.702		542.354	0.10228	0.14761
	721.783	576.375	591.956	609.966	609.248		1008.8	574.306	575.099	574.916	574.738		542.612	0.1389	0.14741
	721.863	576.405	592.172	609.817	609.47		1009.47	574.339	575.21	574.901	574.777		542.871	0.14852	0.14721
	721.943	576.317	592.252	609.823	609.48		1010.14	574.238	575.279	574.938	574.927		543.129	0.17943	0.14701
	722.023	576.243	592.066	609.617	609.366		1010.81	574.131	575.186	574.927	574.958		543.387	0.156	0.14682
	722.103	576.22	592.031	609.486	609.039		1011.48	574.133	575.089	574.812	574.787		543.645	0.1751	0.14663
	722.183	576.259	592.053	609.312	608.661		1012.15	574.239	575.054	574.78	574.76		543.903	0.16669	0.14644
	722.263	576.387	592.022	609.169	608.364		1012.81	574.316	575.082	574.82	574.836		544.161	0.16704	0.14625
	722.343	576.468	591.943	609.193	608.034		1013.48	574.335	575.081	574.867	574.783		544.419	0.13421	0.14607
	722.423	576.492	591.714	609.18	608.09		1014.15	574.317	575.044	574.858	574.753		544.678	0.10993	0.14589
	722.503	576.605	591.51	608.987	608.531		1014.82	574.277	575.116	574.835	574.772		544.936	0.13265	0.14571
	722.583	576.679	591.546	609.045	608.595		1015.49	574.237	575.217	574.853	574.789		545.194	0.14707	0.14553
	722.663	576.625	591.76	609.261	608.393		1016.15	574.22	575.238	574.899	574.881		545.452	0.15836	0.14535
	722.743	576.557	591.925	608.989	608.338		1016.82	574.256	575.224	574.833	574.915		545.71	0.10395	0.14517
	722.823	576.377	591.937	608.719	608.129		1017.49	574.222	575.205	574.731	574.819		545.968	0.08804	0.145
	722.903	576.264	591.893	608.677	607.693		1018.16	574.151	575.178	574.766	574.772		546.226	0.11282	0.14482
	722.983	576.357	591.599	608.542	607.415		1018.82	574.145	575.22	574.866	574.784		546.484	0.17586	0.14464
	723.063	576.487	591.405	608.498	607.507		1019.49	574.146	575.237	574.93	574.776		546.742	0.16046	0.14447
	723.143	576.534	591.64	608.614	607.738		1020.16	574.229	575.125	574.911	574.781		547	0.17435	0.14429
	723.223	576.547	591.862	608.633	607.847		1020.83	574.335	575.082	574.864	574.77		547.258	0.11993	0.14411
	723.303	576.58	592.023	608.476	607.753		1021.49	574.333	575.082	574.729	574.744		547.516	0.11509	0.14394
	723.383	576.52	591.966	608.277	607.552		1022.16	574.283	575.012	574.638	574.71		547.774	0.09118	0.14376
	723.463	576.492	591.815	608.041	607.329		1022.83	574.208	575.029	574.753	574.606		548.032	0.11341	0.14358
	723.543	576.54	591.809	607.79	607.119		1023.5	574.127	575.147	574.86	574.568		548.29	0.15418	0.1434
	723.623	576.524	591.725	607.749	606.963		1024.16	574.131	575.171	574.818	574.671		548.548	0.182	0.14322
	723.703	576.497	591.736	607.817	606.433		1024.83	574.181	575.102	574.79	574.734		548.806	0.16317	0.14304
	723.783	576.541	591.678	607.605	606.067		1025.5	574.224	575.116	574.905	574.769		549.064	0.15985	0.14285
	723.863	576.528	591.326	607.58	606.542		1026.16	574.247	575.145	574.988	574.853		549.322	0.12756	0.14267
	723.943	576.44	591.234	607.793	606.963		1026.83	574.263	575.109	574.896	574.89		549.58	0.12663	0.14248
	724.023	576.444	591.247	607.505	607.082		1027.5	574.294	575.134	574.861	574.829		549.838	0.13936	0.14229
	724.103	576.459	590.992	607.092	606.851		1028.16	574.248	575.255	574.993	574.729		550.096	0.16446	0.1421
	724.183	576.47	590.923	606.958	606.32		1028.83	574.193	575.344	575.008	574.723		550.354	0.16846	0.1419
	724.262	576.477	590.806	606.876	606.132		1029.5	574.236	575.301	574.951	574.757		550.612	0.15588	0.14171
	724.342	576.455	590.631	606.914	606.028		1030.16	574.288	575.287	574.947	574.711		550.87	0.14755	0.14151
	724.422	576.52	590.782	606.865	605.823		1030.83	574.306	575.342	574.964	574.68		551.128	0.15636	0.14131
	724.502	576.47	590.864	606.649	605.549		1031.49	574.295	575.254	574.943	574.708		551.386	0.14176	0.1411
	724.582	576.361	590.733	606.364	605.252		1032.16	574.201	575.175	574.884	574.742		551.643	0.15193	0.1409
	724.662	576.405	590.542	606.131	605.138		1032.83	574.19	575.234	574.85	574.725		551.901	0.13267	0.14069
	724.742	576.409	590.469	605.919	605.03		1033.49	574.28	575.248	574.847	574.756		552.159	0.14998	0.14048
	724.822	576.372	590.568	605.444	604.897		1034.16	574.3	575.203	574.902	574.839		552.417	0.13485	0.14027
	724.902	576.363	590.485	605.267	604.966		1034.82	574.271	575.183	574.87	574.783		552.675	0.1309	0.14005
	724.982	576.289	590.229	605.53	605.093		1035.49	574.25	575.204	574.85	574.732		552.933	0.13541	0.13984
	725.062	576.261	590.073	605.586	605.031		1036.15	574.332	575.214	574.967	574.8		553.191	0.19487	0.13962
	725.142	576.387	590.008	605.381	604.779		1036.82	574.384	575.141	574.997	574.81		553.448	0.19723	0.1394
	725.222	576.397	590.085	605.047	604.265		1037.49	574.229	575.097	574.929	574.736		553.706	0.18055	0.13917
	725.302	576.272	590.238	604.821	603.87		1038.15	574.115	575.049	574.969	574.723		553.964	0.13935	0.13895
	725.382	576.297	590.181	604.829	603.975		1038.82	574.262	574.991	575.1	574.845		554.222	0.11241	0.13872
	725.462	576.378	590.047	604.704	604.17		1039.48	574.408	575.067	575.184	574.877		554.48	0.13721	0.13849
	725.541	576.421	590.044	604.426	604.031		1040.15	574.332	575.108	575.154	574.72		554.737	0.13685	0.13826
	725.621	576.416	589.955	604.056	603.703		1040.81	574.265	575.119	574.98	574.601		554.995	0.10759	0.13803
	725.701	576.367	589.9	603.953	603.612		1041.48	574.259	575.162	574.877	574.621		555.253	0.1045	0.1378
	725.781	576.453	589.93	604.24	603.609		1042.14	574.162	575.165	574.947	574.732		555.511	0.12869	0.13756
	725.861	576.462	589.932	604.359	603.315		1042.81	574.085	575.185	574.957	574.772		555.769	0.16236	0.13733
	725.941	576.338	590.044	604.069	603.096		1043.47	574.077	575.191	574.881	574.706		556.026	0.13054	0.13709
	726.021	576.343	590.173	603.672	603.208		1044.14	574.125	575.153	574.874	574.668		556.284	0.157	0.13686
	726.101	576.401	590.054	603.861	603.538		1044.8	574.184	575.128	574.961	574.674		556.542	0.1608	0.13662
	726.181	576.431	589.787	604.119	603.662		1045.46	574.148	575.138	575.035	574.667		556.8	0.14367	0.13638
	726.261	576.383	589.804	603.882	603.471		1046.13	574.156	575.145	574.988	574.578		557.057	0.12783	0.13614
	726.341	576.371	589.879	603.632	603.526		1046.79	574.269	575.149	574.906	574.485		557.315	0.16583	0.13591
	726.421	576.456	589.85	603.491	603.502		1047.46	574.382	575.114	574.95	574.545		557.573	0.15752	0.13567
	726.501	576.431	589.955	603.617	603.237		1048.12	574.413	575.034	574.973	574.661		557.83	0.12539	0.13543
	726.58	576.399	589.881	603.781	603.079		1048.79	574.303	575.017	574.872	574.658		558.088	0.11705	0.1352
	726.66	576.412	589.584	603.667	602.939		1049.45	574.176	575.066	574.856	574.69		558.346	0.14542	0.13496
	726.74	576.398	589.633	603.565	602.966		1050.11	574.18	575.112	574.941	574.72		558.603	0.14938	0.13473
	726.82	576.466	589.958	603.557	602.93		1050.78	574.231	575.107	574.972	574.633		558.861	0.13799	0.1345
	726.9	576.534	589.973	603.592	602.761		1051.44	574.238	575.04	574.917	574.585		559.119	0.15721	0.13427
	726.98	576.622	589.685	603.512	603.018		1052.1	574.21	575.108	574.907	574.584		559.376	0.11393	0.13404
	727.06	576.705	589.435	603.24	603.223		1052.77	574.234	575.331	574.948	574.622		559.634	0.06447	0.13382
	727.14	576.546	589.37	603.064	602.806		1053.43	574.334	575.357	574.899	574.66		559.892	0.09788	0.13359
	727.22	576.397	589.45	603.094	602.265		1054.1	574.324	575.181	574.833	574.672		560.149	0.12577	0.13337
	727.3	576.415	589.41	602.955	602.022		1054.76	574.238	575.043	574.867	574.653		560.407	0.14292	0.13316
	727.379	576.347	589.334	602.806	602.102		1055.42	574.197	575.025	574.962	574.674		560.664	0.13135	0.13294
	727.459	576.375	589.44	602.857	602.213		1056.09	574.19	575.08	574.991	574.758		560.922	0.1583	0.13273
	727.539	576.447	589.467	602.624	601.953		1056.75	574.209	575.116	574.944	574.78		561.18	0.18369	0.13253
	727.619	576.384	589.357	602.462	601.57		1057.41	574.237	575.169	574.954	574.708		561.437	0.17268	0.13232
	727.699	576.422	589.232	602.524	601.537		1058.07	574.282	575.196	574.993	574.644		561.695	0.15701	0.13212
	727.779	576.457	589.161	602.193	601.56		1058.74	574.248	575.192	574.977	574.736		561.952	0.1779	0.13193
	727.859	576.366	589.252	601.746	601.532		1059.4	574.191	575.198	575.001	574.797		562.21	0.20859	0.13174
	727.939	576.318	589.262	601.803	601.537		1060.06	574.235	575.166	575.023	574.727		562.467	0.19108	0.13155
	728.019	576.335	589.056	602.095	601.367		1060.73	574.307	575.188	574.919	574.672		562.725	0.11634	0.13137
	728.098	576.411	588.924	602.156	601.256		1061.39	574.351	575.247	574.818	574.704		562.982	0.08973	0.13119
	728.178	576.406	589.007	602.087	601.331		1062.05	574.301	575.23	574.809	574.81		563.24	0.08858	0.13102
	728.258	576.253	589.054	602.003	601.197		1062.71	574.219	575.172	574.913	574.871		563.497	0.08347	0.13086
	728.338	576.288	588.987	601.833	600.8		1063.38	574.186	575.16	575.06	574.805		563.755	0.06487	0.1307
	728.418	576.471	589.008	601.65	600.721		1064.04	574.232	575.14	575.068	574.708		564.012	0.12533	0.13054
	728.498	576.574	589.04	601.545	600.91		1064.7	574.326	575.059	574.969	574.687		564.27	0.10656	0.13039
	728.578	576.566	589.08	601.5	600.976		1065.36	574.287	575.063	574.896	574.695		564.527	0.1018	0.13025
	728.658	576.479	588.916	601.486	601.027		1066.02	574.222	575.165	574.915	574.731		564.785	0.08369	0.13011
	728.738	576.481	588.613	601.445	601.047		1066.69	574.264	575.173	574.963	574.788		565.042	0.1005	0.12998
	728.817	576.578	588.621	601.373	600.915		1067.35	574.286	575.033	574.961	574.796		565.3	0.11823	0.12985
	728.897	576.499	588.687	601.19	600.566		1068.01	574.23	574.902	574.933	574.757		565.557	0.11674	0.12973
	728.977	576.339	588.685	601.083	600.257		1068.67	574.185	574.898	574.952	574.766		565.815	0.18763	0.12961
	729.057	576.43	588.69	601.146	600.217		1069.33	574.217	574.991	575.016	574.888		566.072	0.15279	0.12951
	729.137	576.561	588.665	601.274	600.315		1070	574.192	575.107	574.998	574.959		566.33	0.12909	0.1294
	729.217	576.556	588.703	601.217	600.437		1070.66	574.186	575.156	574.915	574.872		566.587	0.15394	0.12931
	729.297	576.425	588.667	601.036	600.397		1071.32	574.307	575.218	574.896	574.798		566.844	0.13829	0.12921
	729.376	576.284	588.476	601.076	600.181		1071.98	574.339	575.305	574.845	574.86		567.102	0.09355	0.12913
	729.456	576.404	588.482	601.006	599.872		1072.64	574.284	575.309	574.75	574.939		567.359	0.09802	0.12905
	729.536	576.505	588.638	600.72	599.732		1073.3	574.274	575.337	574.822	574.89		567.617	0.1243	0.12898
	729.616	576.345	588.523	600.433	599.76		1073.96	574.307	575.293	574.951	574.752		567.874	0.08581	0.12891
	729.696	576.339	588.333	600.286	599.5		1074.62	574.322	575.15	574.983	574.691		568.131	0.10165	0.12885
	729.776	576.464	588.399	600.169	599.131		1075.29	574.229	575.121	574.947	574.773		568.389	0.10338	0.12879
	729.856	576.44	588.392	599.823	599.264		1075.95	574.073	575.117	574.886	574.868		568.646	0.11951	0.12874
	729.935	576.488	588.209	599.587	599.467		1076.61	574.121	575.116	574.926	574.876		568.903	0.11753	0.1287
	730.015	576.5	588.086	599.556	599.112		1077.27	574.298	575.13	574.987	574.784		569.161	0.10649	0.12866
	730.095	576.378	588.009	599.431	598.746		1077.93	574.326	575.073	574.955	574.73		569.418	0.11964	0.12862
	730.175	576.373	588.063	599.309	598.867		1078.59	574.299	575.057	574.886	574.726		569.675	0.14063	0.12859
	730.255	576.446	588.153	599.347	599.14		1079.25	574.311	575.142	574.816	574.705		569.933	0.14811	0.12856
	730.335	576.583	588.084	599.637	598.98		1079.91	574.315	575.167	574.843	574.797		570.19	0.13211	0.12854
	730.415	576.649	588.002	599.683	598.713		1080.57	574.321	575.191	574.883	574.888		570.447	0.15743	0.12852
	730.494	576.507	588.045	599.506	598.62		1081.23	574.323	575.356	574.811	574.807		570.704	0.1558	0.12851
	730.574	576.389	587.967	599.508	598.362		1081.89	574.23	575.407	574.72	574.73		570.962	0.10057	0.1285
	730.654	576.423	587.78	599.306	598.259		1082.55	574.173	575.351	574.765	574.706		571.219	0.07234	0.1285
	730.734	576.466	587.886	599.295	598.361		1083.21	574.236	575.379	574.863	574.703		571.476	0.06031	0.12849
	730.814	576.449	588.116	599.498	598.306		1083.87	574.219	575.353	574.856	574.781		571.733	0.08249	0.12849
	730.894	576.509	588.071	599.298	598.415		1084.53	574.196	575.316	574.833	574.866		571.991	0.11232	0.1285
	730.973	576.548	587.862	599.143	598.738		1085.19	574.242	575.271	574.827	574.893		572.248	0.10428	0.1285
	731.053	576.424	587.942	599.265	598.779		1085.85	574.184	575.099	574.87	574.864		572.505	0.11522	0.12851
	731.133	576.367	588.258	599.393	598.526		1086.51	574.113	575.047	574.897	574.865		572.762	0.13058	0.12852
	731.213	576.416	588.252	599.45	598.371		1087.17	574.117	575.175	574.876	574.932		573.02	0.15275	0.12854
	731.293	576.429	587.981	599.308	598.585		1087.83	574.13	575.277	574.855	574.983		573.277	0.13255	0.12855
	731.373	576.418	587.981	599.144	598.607		1088.49	574.142	575.307	574.783	574.919		573.534	0.15524	0.12857
	731.452	576.333	588.208	599.016	598.092		1089.15	574.161	575.171	574.781	574.743		573.791	0.1886	0.12858
	731.532	576.303	588.207	598.918	597.695		1089.81	574.179	575.016	574.862	574.627		574.048	0.1518	0.1286
	731.612	576.492	588.006	598.971	597.758		1090.47	574.216	575.064	574.886	574.618		574.305	0.15701	0.12862
	731.692	576.554	587.79	598.87	597.872		1091.13	574.258	575.122	574.872	574.594		574.563	0.09296	0.12864
	731.772	576.382	587.54	598.498	597.685		1091.79	574.273	575.132	574.95	574.658		574.82	0.10983	0.12866
	731.852	576.318	587.388	598.274	597.384		1092.45	574.25	575.199	575.049	574.796		575.077	0.17186	0.12867
	731.931	576.379	587.468	598.339	597.261		1093.1	574.148	575.207	575.015	574.811		575.334	0.11971	0.12869
	732.011	576.438	587.566	598.198	597.227		1093.76	574.143	575.175	574.971	574.822		575.591	0.14139	0.12871
	732.091	576.465	587.445	597.961	597.163		1094.42	574.242	575.171	574.989	574.879		575.848	0.18791	0.12873
	732.171	576.445	587.305	597.924	597.151		1095.08	574.253	575.163	574.991	574.942		576.105	0.18269	0.12874
	732.251	576.403	587.343	597.912	597.106		1095.74	574.201	575.18	574.914	574.921		576.363	0.14259	0.12875
	732.331	576.354	587.431	597.871	597.037		1096.4	574.167	575.201	574.832	574.786		576.62	0.1434	0.12877
	732.41	576.363	587.403	597.81	596.951		1097.06	574.186	575.154	574.834	574.698		576.877	0.1348	0.12878
	732.49	576.475	587.306	597.889	596.883		1097.72	574.192	575.119	574.952	574.656		577.134	0.09422	0.12879
	732.57	576.54	587.306	597.867	597.029		1098.37	574.182	575.214	575.066	574.681		577.391	0.14428	0.12879
	732.65	576.517	587.324	597.674	597.085		1099.03	574.22	575.229	575.026	574.786		577.648	0.12772	0.12879
	732.73	576.458	587.395	597.731	596.91		1099.69	574.258	575.162	574.998	574.807		577.905	0.12684	0.1288
	732.809	576.422	587.471	597.813	597.009		1100.35	574.217	575.242	575.032	574.759		578.162	0.11928	0.12879
	732.889	576.459	587.327	597.767	597.138		1101.01	574.174	575.28	574.962	574.832		578.419	0.09046	0.12879
	732.969	576.474	587.284	597.818	597.025		1101.66	574.169	575.216	574.832	574.929		578.676	0.14231	0.12878
	733.049	576.475	587.327	597.783	597.013		1102.32	574.183	575.248	574.869	574.891		578.933	0.09347	0.12877
	733.129	576.497	587.188	597.637	596.788		1102.98	574.214	575.252	575.012	574.749		579.19	0.10146	0.12876
	733.208	576.546	587.219	597.595	596.598		1103.64	574.21	575.186	575.091	574.677		579.447	0.09336	0.12874
	733.288	576.622	587.447	597.695	596.855		1104.3	574.263	575.231	575.129	574.763		579.704	0.11532	0.12872
	733.368	576.614	587.414	597.806	596.872		1104.95	574.339	575.27	575.055	574.823		579.961	0.1445	0.1287
	733.448	576.55	587.158	597.73	596.483		1105.61	574.262	575.209	574.95	574.79		580.218	0.1669	0.12867
	733.528	576.61	587.065	597.476	596.176		1106.27	574.182	575.143	574.98	574.728		580.475	0.1177	0.12864
	733.607	576.672	587.045	597.355	596.013		1106.93	574.228	575.133	574.968	574.73		580.732	0.11925	0.1286
	733.687	576.556	586.982	597.312	595.867		1107.58	574.251	575.183	574.923	574.738		580.989	0.15665	0.12856
	733.767	576.434	587.031	597.014	595.749		1108.24	574.266	575.3	574.935	574.7		581.246	0.18053	0.12852
	733.847	576.419	586.971	596.734	595.754		1108.9	574.271	575.338	574.893	574.768		581.503	0.16226	0.12848
	733.927	576.394	586.849	596.716	595.903		1109.55	574.182	575.158	574.864	574.818		581.76	0.1413	0.12843
	734.006	576.395	586.822	596.656	595.992		1110.21	574.131	575.079	574.891	574.761		582.017	0.10814	0.12838
	734.086	576.53	586.829	596.384	595.951		1110.87	574.178	575.158	574.889	574.738		582.273	0.12843	0.12832
	734.166	576.612	586.853	596.145	595.681		1111.53	574.254	575.102	574.856	574.755		582.53	0.11728	0.12827
	734.246	576.599	586.629	596.163	595.418		1112.18	574.25	575.034	574.895	574.746		582.787	0.13795	0.1282
	734.326	576.53	586.357	596.363	595.533		1112.84	574.189	575.14	574.984	574.668		583.044	0.18017	0.12814
	734.405	576.441	586.525	596.393	595.587		1113.5	574.155	575.272	574.96	574.665		583.301	0.16194	0.12807
	734.485	576.449	586.799	596.32	595.448		1114.15	574.161	575.288	574.866	574.822		583.558	0.14406	0.12801
	734.565	576.457	586.727	596.19	595.337		1114.81	574.181	575.247	574.877	574.871		583.815	0.12586	0.12793
	734.645	576.424	586.624	595.839	595.205		1115.46	574.17	575.291	574.913	574.779		584.072	0.10777	0.12786
	734.724	576.493	586.639	595.703	595.148		1116.12	574.174	575.287	574.922	574.833		584.328	0.12464	0.12778
	734.804	576.647	586.52	595.85	595.083		1116.78	574.195	575.089	574.923	574.967		584.585	0.13572	0.12771
	734.884	576.677	586.416	596.02	594.96		1117.43	574.187	574.986	574.888	574.896		584.842	0.11022	0.12763
	734.964	576.538	586.498	596.082	594.868		1118.09	574.176	575.047	574.803	574.734		585.099	0.1228	0.12755
	735.044	576.411	586.569	595.884	594.812		1118.75	574.194	575.049	574.744	574.709		585.356	0.1324	0.12747
	735.123	576.43	586.615	595.772	594.823		1119.4	574.211	575.063	574.854	574.747		585.613	0.1216	0.12739
	735.203	576.581	586.615	595.858	595.053		1120.06	574.236	575.135	574.981	574.764		585.869	0.11635	0.12731
	735.283	576.721	586.452	595.81	595.289		1120.71	574.3	575.171	574.982	574.775		586.126	0.13582	0.12722
	735.363	576.746	586.376	595.826	595.145		1121.37	574.366	575.258	574.971	574.776		586.383	0.13097	0.12714
	735.442	576.661	586.399	595.998	594.899		1122.02	574.365	575.379	574.909	574.778		586.64	0.13438	0.12706
	735.522	576.514	586.46	595.947	594.921		1122.68	574.247	575.362	574.912	574.81		586.896	0.16297	0.12698
	735.602	576.547	586.476	595.741	595.077		1123.34	574.202	575.271	575.064	574.814		587.153	0.12771	0.1269
	735.682	576.637	586.322	595.591	594.941		1123.99	574.262	575.287	574.959	574.768		587.41	0.13001	0.12683
	735.761	576.446	586.277	595.502	594.682		1124.65	574.189	575.328	574.745	574.796		587.667	0.13081	0.12675
	735.841	576.295	586.449	595.493	594.63		1125.3	574.181	575.312	574.818	574.835		587.923	0.13589	0.12668
	735.921	576.431	586.585	595.397	594.571		1125.96	574.328	575.246	574.894	574.815		588.18	0.11777	0.12661
	736.001	576.616	586.552	595.244	594.641		1126.61	574.339	575.181	574.872	574.814		588.437	0.11225	0.12654
	736.081	576.651	586.608	595.154	594.727		1127.27	574.242	575.185	574.927	574.794		588.694	0.1068	0.12648
	736.16	576.514	586.515	594.858	594.463		1127.92	574.2	575.133	574.948	574.749		588.95	0.12941	0.12642
	736.24	576.417	586.24	594.498	594.173		1128.58	574.175	575.054	574.909	574.748		589.207	0.13274	0.12636
	736.32	576.389	586.2	594.495	594.046		1129.23	574.204	575.066	574.923	574.774		589.464	0.1259	0.12631
	736.4	576.429	586.201	594.533	594.048		1129.89	574.271	575.155	574.932	574.819		589.72	0.11239	0.12626
	736.479	576.567	586.111	594.472	594.049		1130.54	574.299	575.217	574.909	574.789		589.977	0.12851	0.12622
	736.559	576.56	586.008	594.606	593.867		1131.2	574.274	575.217	574.904	574.729		590.234	0.15551	0.12619
	736.639	576.482	586.059	594.569	593.698		1131.85	574.177	575.262	574.898	574.825		590.49	0.15389	0.12616
	736.719	576.439	586.244	594.238	593.773		1132.51	574.166	575.33	574.959	574.996		590.747	0.12313	0.12613
	736.798	576.388	586.281	594.173	593.834		1133.16	574.249	575.323	575.063	575.077		591.003	0.10123	0.12611
	736.878	576.455	586.093	594.265	593.477		1133.81	574.26	575.233	575	574.979		591.26	0.11207	0.1261
	736.958	576.485	585.916	594.146	593.2		1134.47	574.214	575.136	574.921	574.822		591.517	0.11662	0.1261
	737.037	576.451	585.844	594.002	593.317		1135.12	574.19	575.114	574.999	574.734		591.773	0.0742	0.12611
	737.117	576.525	585.746	594.045	593.288		1135.78	574.196	575.099	574.977	574.715		592.03	0.1065	0.12612
	737.197	576.487	585.677	594.036	593.205		1136.43	574.139	575.109	574.868	574.757		592.286	0.12996	0.12614
	737.277	576.425	585.678	593.859	593.211		1137.08	574.069	575.183	574.894	574.792		592.543	0.1073	0.12617
	737.356	576.473	585.732	593.885	593.249		1137.74	574.132	575.168	574.997	574.846		592.8	0.12727	0.12621
	737.436	576.352	585.72	594.029	593.431		1138.39	574.23	575.155	575.029	574.876		593.056	0.12888	0.12625
	737.516	576.239	585.549	593.927	593.447		1139.05	574.222	575.159	574.934	574.828		593.313	0.09504	0.12631
	737.596	576.314	585.513	593.829	593.164		1139.7	574.173	575.093	574.84	574.801		593.569	0.08791	0.12638
	737.675	576.349	585.669	594.037	592.986		1140.35	574.177	575.116	574.864	574.833		593.826	0.11688	0.12645
	737.755	576.345	585.777	594.279	593.111		1141.01	574.171	575.185	574.858	574.818		594.082	0.16102	0.12654
	737.835	576.427	585.842	594.23	593.199		1141.66	574.147	575.155	574.823	574.765		594.339	0.12801	0.12663
	737.915	576.527	585.867	594.045	593.148		1142.31	574.215	575.151	574.851	574.877		594.595	0.10561	0.12674
	737.994	576.595	585.895	594.032	593.23		1142.97	574.282	575.182	574.903	574.923		594.852	0.16139	0.12685
	738.074	576.607	585.937	594.094	593.324		1143.62	574.258	575.191	574.999	574.767		595.108	0.10658	0.12698
	738.154	576.524	585.888	594.024	593.274		1144.27	574.201	575.242	575	574.789		595.365	0.1277	0.12712
	738.233	576.452	585.748	593.84	593.126		1144.93	574.086	575.273	574.851	574.858		595.621	0.16091	0.12726
	738.313	576.455	585.586	593.776	592.837		1145.58	574.041	575.261	574.793	574.778		595.878	0.08028	0.12742
	738.393	576.486	585.534	593.821	592.653		1146.23	574.081	575.199	574.878	574.765		596.134	0.06095	0.12759
	738.473	576.508	585.602	593.765	592.753		1146.88	574.087	575.093	574.947	574.905		596.391	0.12175	0.12777
	738.552	576.509	585.664	593.697	592.861		1147.54	574.129	575.04	574.919	574.98		596.647	0.11584	0.12796
	738.632	576.501	585.658	593.654	592.831		1148.19	574.165	575.043	574.863	574.917		596.904	0.14237	0.12817
	738.712	576.564	585.612	593.626	592.724		1148.84	574.159	575.127	574.907	574.823		597.16	0.11808	0.12838
	738.792	576.706	585.605	593.614	592.588		1149.49	574.108	575.193	574.949	574.67		597.416	0.10689	0.1286
	738.871	576.718	585.504	593.601	592.451		1150.15	574.105	575.139	574.944	574.592		597.673	0.06941	0.12884
	738.951	576.477	585.451	593.568	592.339		1150.8	574.165	575.157	574.916	574.645		597.929	0.11129	0.12908
	739.031	576.228	585.485	593.394	592.313		1151.45	574.188	575.226	574.848	574.713		598.186	0.12459	0.12934
	739.11	576.283	585.416	593.145	592.121		1152.1	574.224	575.214	574.865	574.729		598.442	0.0858	0.12961
	739.19	576.521	585.581	593.016	591.862		1152.76	574.211	575.204	574.905	574.812		598.698	0.12319	0.12988
	739.27	576.565	585.596	592.865	591.979		1153.41	574.117	575.197	574.931	574.935		598.955	0.1356	0.13017
	739.349	576.455	585.286	592.759	591.984		1154.06	574.076	575.186	574.942	574.85		599.211	0.15682	0.13047
	739.429	576.4	585.317	592.72	591.665		1154.71	574.141	575.15	574.901	574.67		599.467	0.1423	0.13077
	739.509	576.376	585.43	592.556	591.61		1155.36	574.175	575.052	574.887	574.625		599.724	0.10132	0.13109
	739.589	576.396	585.254	592.49	591.862		1156.02	574.071	575.003	574.897	574.68		599.98	0.13475	0.13141
	739.668	576.476	585.211	592.484	591.949		1156.67	573.979	575.015	574.883	574.718		600.236	0.16303	0.13175
	739.748	576.574	585.329	592.473	591.678		1157.32	574.063	575.11	574.907	574.726		600.493	0.17181	0.13209
	739.828	576.491	585.232	592.549	591.443		1157.97	574.181	575.211	574.909	574.703		600.749	0.14696	0.13244
	739.907	576.333	585.069	592.5	591.542		1158.62	574.155	575.215	574.825	574.667		601.005	0.13633	0.1328
	739.987	576.365	585.072	592.299	591.61		1159.27	574.076	575.229	574.801	574.681		601.262	0.18299	0.13317
	740.067	576.356	585.106	592.13	591.265		1159.93	573.989	575.219	574.803	574.768		601.518	0.14369	0.13354
	740.147	576.253	584.978	592.109	590.92		1160.58	574.034	575.172	574.817	574.84		601.774	0.13313	0.13392
	740.226	576.293	584.915	592.111	590.905		1161.23	574.183	575.15	574.876	574.826		602.03	0.11441	0.13431
	740.306	576.427	584.954	591.953	590.891		1161.88	574.153	575.125	574.917	574.745		602.287	0.17722	0.1347
	740.386	576.486	584.81	591.907	590.867		1162.53	574.108	575.069	574.937	574.628		602.543	0.18625	0.1351
	740.465	576.495	584.634	592.047	590.887		1163.18	574.129	575.059	574.898	574.57		602.799	0.14768	0.13551
	740.545	576.489	584.69	592.079	590.863		1163.83	574.137	575.078	574.907	574.631		603.055	0.13644	0.13592
	740.625	576.424	584.859	591.982	591.024		1164.48	574.152	575.055	574.948	574.672		603.312	0.10029	0.13633
	740.704	576.346	584.918	591.936	591.252		1165.13	574.089	575.022	574.822	574.621		603.568	0.11892	0.13675
	740.784	576.376	584.876	591.968	591.243		1165.78	574.015	575.016	574.739	574.58		603.824	0.1271	0.13717
	740.864	576.407	584.836	591.965	591.146		1166.43	573.982	575.143	574.813	574.668		604.08	0.11273	0.13759
	740.943	576.343	584.894	591.907	591.06		1167.09	574.031	575.238	574.846	574.774		604.337	0.14089	0.13802
	741.023	576.335	584.857	591.853	590.949		1167.74	574.118	575.112	574.858	574.766		604.593	0.13529	0.13845
	741.103	576.394	584.748	591.842	590.876		1168.39	574.111	574.991	574.88	574.707		604.849	0.08089	0.13888
	741.182	576.387	584.746	591.671	590.958		1169.04	574.161	575.072	574.852	574.619		605.105	0.12039	0.13932
	741.262	576.379	584.661	591.461	590.854		1169.69	574.175	575.237	574.771	574.57		605.361	0.14257	0.13975
	741.342	576.466	584.579	591.556	590.574		1170.34	574.032	575.301	574.804	574.68		605.617	0.1736	0.14018
	741.421	576.495	584.604	591.664	590.672		1170.99	574.001	575.173	574.973	574.799		605.874	0.1519	0.14062
	741.501	576.433	584.496	591.626	590.803		1171.64	574.059	575.019	574.984	574.748		606.13	0.13316	0.14105
	741.581	576.361	584.429	591.46	590.633		1172.29	574.039	575.08	574.895	574.666		606.386	0.11727	0.14148
	741.66	576.315	584.612	591.238	590.525		1172.94	574.063	575.171	574.888	574.654		606.642	0.14067	0.14191
	741.74	576.411	584.634	591.262	590.725		1173.59	574.136	575.069	574.889	574.715		606.898	0.13026	0.14234
	741.82	576.528	584.542	591.28	590.995		1174.24	574.137	574.972	574.884	574.693		607.154	0.12626	0.14276
	741.899	576.556	584.439	591.271	590.95		1174.89	574.094	574.987	574.838	574.616		607.41	0.13375	0.14318
	741.979	576.623	584.259	591.444	590.721		1175.54	574.022	575.016	574.725	574.685		607.666	0.15596	0.1436
	742.059	576.616	584.411	591.456	590.525		1176.19	573.945	575.064	574.682	574.801		607.922	0.16739	0.14401
	742.138	576.438	584.682	591.233	590.457		1176.83	573.937	575.105	574.768	574.817		608.178	0.1819	0.14442
	742.218	576.358	584.707	591.07	590.616		1177.48	573.986	575.076	574.766	574.768		608.434	0.19881	0.14482
	742.298	576.435	584.726	591.209	590.744		1178.13	574.047	575.081	574.73	574.75		608.691	0.19189	0.14522
	742.377	576.446	584.75	591.512	590.576		1178.78	574.031	575.162	574.783	574.747		608.947	0.19968	0.14561
	742.457	576.368	584.592	591.607	590.361		1179.43	573.965	575.24	574.803	574.781		609.203	0.19882	0.146
	742.537	576.318	584.544	591.563	590.217		1180.08	573.944	575.226	574.777	574.781		609.459	0.13349	0.14637
	742.616	576.358	584.672	591.38	590.112		1180.73	573.946	575.134	574.719	574.722		609.715	0.09231	0.14674
	742.696	576.381	584.618	591.177	590.213		1181.38	574.015	575.13	574.695	574.691		609.971	0.08588	0.14711
	742.776	576.414	584.473	591.209	590.429		1182.03	574.06	575.098	574.7	574.697		610.227	0.09448	0.14746
	742.855	576.483	584.409	591.121	590.518		1182.68	573.977	574.976	574.681	574.696		610.483	0.133	0.14781
	742.935	576.503	584.376	591.007	590.518		1183.33	573.988	574.949	574.737	574.673		610.739	0.147	0.14815
	743.015	576.384	584.39	591.101	590.544		1183.97	574.087	575.003	574.873	574.677		610.995	0.14439	0.14848
	743.094	576.263	584.326	591.042	590.234		1184.62	574.045	575.011	574.88	574.65		611.251	0.13351	0.14879
	743.174	576.336	584.146	590.828	589.942		1185.27	573.922	575.033	574.8	574.64		611.507	0.07887	0.1491
	743.254	576.306	584.022	590.823	590.056		1185.92	573.89	575.064	574.677	574.677		611.762	0.14677	0.1494
	743.333	576.18	583.985	590.911	590.127		1186.57	573.987	575.015	574.556	574.718		612.018	0.16367	0.14969
	743.413	576.232	584.094	590.884	590.09		1187.22	574.065	574.99	574.647	574.755		612.274	0.1574	0.14997
	743.493	576.413	584.261	590.83	589.933		1187.86	574.033	574.991	574.778	574.612		612.53	0.17433	0.15024
	743.572	576.456	584.273	590.708	589.615		1188.51	574	575.033	574.72	574.399		612.786	0.17317	0.1505
	743.652	576.33	584.174	590.701	589.432		1189.16	573.99	575.098	574.672	574.391		613.042	0.16755	0.15074
	743.732	576.342	584.16	590.882	589.618		1189.81	574.017	575.089	574.754	574.478		613.298	0.12954	0.15097
	743.811	576.431	584.231	590.927	589.758		1190.46	574.036	575.163	574.854	574.564		613.554	0.13553	0.1512
	743.891	576.461	584.337	590.752	589.7		1191.1	573.936	575.208	574.909	574.659		613.81	0.14559	0.15141
	743.97	576.449	584.448	590.499	589.762		1191.75	573.863	575.063	574.835	574.558		614.066	0.16876	0.15161
	744.05	576.394	584.493	590.384	589.829		1192.4	573.862	574.964	574.755	574.335		614.322	0.12436	0.15179
													614.577	0.20613	0.15197
													614.833	0.15645	0.15213
													615.089	0.10747	0.15228
													615.345	0.17878	0.15242
													615.601	0.1769	0.15254
													615.857	0.1542	0.15266
													616.112	0.14715	0.15276
													616.368	0.14609	0.15285
													616.624	0.15813	0.15292
													616.88	0.1864	0.15299
													617.136	0.18186	0.15304
													617.391	0.15679	0.15308
													617.647	0.20917	0.15311
													617.903	0.20264	0.15313
													618.159	0.16419	0.15313
													618.414	0.1541	0.15313
													618.67	0.13313	0.15311
													618.926	0.17492	0.15308
													619.181	0.17863	0.15304
													619.437	0.19806	0.15299
													619.693	0.15256	0.15293
													619.949	0.14671	0.15286
													620.204	0.14392	0.15278
													620.46	0.15526	0.15269
													620.715	0.13265	0.15259
													620.971	0.13303	0.15248
													621.227	0.13296	0.15236
													621.482	0.17981	0.15223
													621.738	0.17749	0.1521
													621.994	0.13221	0.15195
													622.249	0.1223	0.1518
													622.505	0.14435	0.15164
													622.76	0.14223	0.15147
													623.016	0.16775	0.1513
													623.272	0.15857	0.15112
													623.527	0.19866	0.15093
													623.783	0.19767	0.15073
													624.038	0.17494	0.15053
													624.294	0.15133	0.15033
													624.549	0.14519	0.15011
													624.805	0.17141	0.1499
													625.06	0.18659	0.14968
													625.316	0.16922	0.14945
													625.571	0.15232	0.14922
													625.827	0.06379	0.14898
													626.082	0.11491	0.14874
													626.338	0.13495	0.1485
													626.593	0.16049	0.14826
													626.849	0.22463	0.14801
													627.104	0.15689	0.14775
													627.36	0.15472	0.1475
													627.615	0.17381	0.14724
													627.87	0.14297	0.14698
													628.126	0.1043	0.14672
													628.381	0.10966	0.14646
													628.637	0.09843	0.14619
													628.892	0.12141	0.14593
													629.147	0.12978	0.14566
													629.403	0.11709	0.14539
													629.658	0.07292	0.14512
													629.914	0.0982	0.14485
													630.169	0.12265	0.14457
													630.424	0.09659	0.1443
													630.68	0.12528	0.14403
													630.935	0.14992	0.14375
													631.19	0.14376	0.14348
													631.446	0.16049	0.1432
													631.701	0.1716	0.14293
													631.956	0.16741	0.14265
													632.211	0.1901	0.14238
													632.467	0.19699	0.1421
													632.722	0.20115	0.14183
													632.977	0.17805	0.14155
													633.232	0.14779	0.14128
													633.488	0.11803	0.141
													633.743	0.15342	0.14073
													633.998	0.1067	0.14045
													634.253	0.08581	0.14018
													634.509	0.16396	0.13991
													634.764	0.10114	0.13963
													635.019	0.0886	0.13936
													635.274	0.14647	0.13909
													635.529	0.14569	0.13882
													635.784	0.15893	0.13855
													636.04	0.15458	0.13827
													636.295	0.18134	0.138
													636.55	0.10866	0.13773
													636.805	0.15434	0.13746
													637.06	0.13383	0.13719
													637.315	0.13303	0.13692
													637.57	0.08936	0.13665
													637.825	0.05161	0.13639
													638.08	0.08606	0.13612
													638.336	0.12248	0.13585
													638.591	0.08995	0.13558
													638.846	0.07771	0.13532
													639.101	0.10291	0.13505
													639.356	0.15072	0.13479
													639.611	0.19515	0.13452
													639.866	0.21337	0.13426
													640.121	0.18609	0.13399
													640.376	0.13993	0.13373
													640.631	0.15802	0.13347
													640.886	0.13092	0.13321
													641.141	0.08889	0.13295
													641.396	0.11071	0.13269
													641.651	0.1014	0.13243
													641.906	0.11403	0.13217
													642.161	0.16196	0.13192
													642.416	0.21569	0.13166
													642.671	0.19773	0.13141
													642.926	0.15681	0.13116
													643.18	0.12268	0.13091
													643.435	0.12929	0.13066
													643.69	0.15601	0.13042
													643.945	0.16334	0.13017
													644.2	0.14792	0.12993
													644.455	0.23526	0.12969
													644.71	0.18306	0.12946
													644.965	0.10494	0.12922
													645.219	0.14178	0.12899
													645.474	0.15692	0.12876
													645.729	0.13898	0.12854
													645.984	0.14882	0.12832
													646.239	0.17349	0.1281
													646.494	0.13869	0.12789
													646.748	0.11548	0.12767
													647.003	0.11317	0.12747
													647.258	0.06645	0.12727
													647.513	0.07307	0.12707
													647.767	0.15652	0.12688
													648.022	0.18732	0.12669
													648.277	0.12754	0.1265
													648.532	0.0841	0.12633
													648.786	0.09968	0.12615
													649.041	0.10646	0.12599
													649.296	0.10941	0.12583
													649.551	0.12362	0.12567
													649.805	0.11272	0.12552
													650.06	0.08045	0.12538
													650.315	0.08194	0.12524
													650.569	0.05292	0.12511
													650.824	0.10625	0.12499
													651.079	0.11636	0.12488
													651.333	0.14117	0.12477
													651.588	0.09242	0.12467
													651.843	0.08027	0.12457
													652.097	0.11682	0.12449
													652.352	0.04386	0.12441
													652.606	0.0603	0.12434
													652.861	0.09594	0.12428
													653.116	0.11598	0.12423
													653.37	0.12922	0.12418
													653.625	0.12655	0.12414
													653.879	0.09381	0.12411
													654.134	0.15054	0.12409
													654.388	0.13282	0.12408
													654.643	0.14059	0.12408
													654.897	0.14859	0.12408
													655.152	0.14158	0.12409
													655.406	0.1344	0.12412
													655.661	0.1698	0.12415
													655.915	0.13174	0.12419
													656.17	0.11497	0.12423
													656.424	0.11215	0.12429
													656.679	0.15013	0.12435
													656.933	0.13831	0.12442
													657.188	0.14665	0.1245
													657.442	0.19622	0.12459
													657.697	0.20371	0.12469
													657.951	0.14423	0.12479
													658.205	0.13904	0.1249
													658.46	0.07937	0.12502
													658.714	0.10776	0.12515
													658.969	0.17287	0.12528
													659.223	0.10698	0.12542
													659.477	0.10367	0.12557
													659.732	0.10898	0.12572
													659.986	0.13578	0.12588
													660.241	0.12529	0.12604
													660.495	0.09411	0.12621
													660.749	0.06092	0.12639
													661.004	0.10023	0.12657
													661.258	0.1162	0.12675
													661.512	0.1346	0.12694
													661.766	0.11303	0.12714
													662.021	0.13334	0.12734
													662.275	0.11648	0.12754
													662.529	0.07429	0.12774
													662.784	0.09175	0.12795
													663.038	0.12448	0.12816
													663.292	0.13208	0.12837
													663.546	0.09365	0.12858
													663.801	0.10671	0.12879
													664.055	0.1369	0.12901
													664.309	0.11158	0.12922
													664.563	0.10106	0.12944
													664.817	0.15397	0.12965
													665.072	0.12525	0.12987
													665.326	0.10247	0.13008
													665.58	0.13689	0.13029
													665.834	0.13513	0.1305
													666.088	0.12921	0.1307
													666.342	0.1193	0.13091
													666.596	0.14397	0.13111
													666.851	0.15201	0.1313
													667.105	0.13298	0.1315
													667.359	0.10263	0.13168
													667.613	0.12592	0.13187
													667.867	0.09035	0.13204
													668.121	0.15242	0.13221
													668.375	0.15561	0.13238
													668.629	0.10415	0.13254
													668.883	0.14968	0.13269
													669.137	0.19232	0.13284
													669.391	0.13144	0.13297
													669.645	0.12246	0.1331
													669.899	0.14532	0.13322
													670.153	0.12871	0.13334
													670.407	0.17514	0.13344
													670.661	0.23523	0.13353
													670.915	0.23116	0.13362
													671.169	0.16523	0.13369
													671.423	0.12544	0.13376
													671.677	0.16844	0.13381
													671.931	0.13856	0.13386
													672.185	0.11497	0.13389
													672.439	0.09487	0.13391
													672.693	0.09944	0.13392
													672.947	0.09989	0.13392
													673.201	0.0996	0.13391
													673.455	0.12864	0.13388
													673.709	0.14346	0.13385
													673.963	0.23756	0.1338
													674.217	0.23038	0.13374
													674.47	0.15884	0.13367
													674.724	0.15147	0.13358
													674.978	0.14157	0.13348
													675.232	0.13639	0.13337
													675.486	0.14869	0.13325
													675.74	0.21262	0.13311
													675.993	0.19835	0.13296
													676.247	0.15007	0.1328
													676.501	0.16929	0.13263
													676.755	0.1438	0.13244
													677.009	0.15154	0.13224
													677.262	0.1521	0.13203
													677.516	0.15162	0.1318
													677.77	0.12632	0.13157
													678.024	0.1252	0.13132
													678.277	0.08234	0.13106
													678.531	0.09738	0.13078
													678.785	0.10933	0.13049
													679.039	0.08351	0.1302
													679.292	0.06821	0.12988
													679.546	0.10265	0.12956
													679.8	0.13818	0.12923
													680.053	0.10766	0.12888
													680.307	0.09822	0.12853
													680.561	0.08012	0.12816
													680.814	0.09735	0.12778
													681.068	0.1375	0.12739
													681.322	0.10233	0.12699
													681.575	0.09244	0.12659
													681.829	0.10111	0.12617
													682.083	0.11446	0.12574
													682.336	0.11051	0.1253
													682.59	0.13511	0.12485
													682.843	0.1179	0.1244
													683.097	0.16611	0.12393
													683.351	0.13822	0.12346
													683.604	0.10468	0.12298
													683.858	0.07559	0.12249
													684.111	0.09666	0.12199
													684.365	0.10184	0.12149
													684.618	0.12849	0.12097
													684.872	0.12018	0.12046
													685.125	0.11735	0.11993
													685.379	0.09503	0.1194
													685.632	0.04872	0.11887
													685.886	0.04509	0.11833
													686.139	0.1192	0.11778
													686.393	0.16937	0.11723
													686.646	0.11702	0.11667
													686.9	0.10888	0.11611
													687.153	0.10056	0.11554
													687.407	0.09637	0.11498
													687.66	0.15925	0.1144
													687.913	0.14423	0.11383
													688.167	0.12893	0.11325
													688.42	0.11121	0.11267
													688.674	0.13962	0.11209
													688.927	0.16879	0.1115
													689.18	0.14895	0.11092
													689.434	0.15264	0.11033
													689.687	0.11654	0.10974
													689.94	0.11909	0.10915
													690.194	0.13498	0.10856
													690.447	0.0867	0.10797
													690.7	0.11564	0.10737
													690.954	0.13335	0.10678
													691.207	0.11197	0.10619
													691.46	0.06165	0.1056
													691.714	0.03143	0.10501
													691.967	0.11835	0.10442
													692.22	0.1922	0.10384
													692.473	0.19916	0.10325
													692.727	0.22638	0.10267
													692.98	0.20334	0.10209
													693.233	0.12955	0.10151
													693.486	0.11704	0.10094
													693.74	0.08258	0.10036
													693.993	0.0766	0.09979
													694.246	0.06332	0.09923
													694.499	0.06078	0.09866
													694.752	0.12017	0.0981
													695.006	0.07947	0.09755
													695.259	0.07894	0.097
													695.512	0.08637	0.09645
													695.765	0.07889	0.09591
													696.018	0.12075	0.09537
													696.271	0.07772	0.09484
													696.524	0.07101	0.09431
													696.778	0.03913	0.09379
													697.031	0.04886	0.09328
													697.284	0.07098	0.09277
													697.537	0.11361	0.09226
													697.79	0.13868	0.09177
													698.043	0.09393	0.09127
													698.296	0.10587	0.09079
													698.549	0.11335	0.09031
													698.802	0.14203	0.08984
													699.055	0.11039	0.08937
													699.308	0.05048	0.08892
													699.561	0.03746	0.08847
													699.814	0.06581	0.08802
													700.067	0.08457	0.08759
													700.32	0.06026	0.08716
													700.573	0.05018	0.08674
													700.826	0.05564	0.08633
													701.079	0.0206	0.08593
													701.332	0.06731	0.08554
													701.585	0.05842	0.08515
													701.838	0.0485	0.08477
													702.091	0.08775	0.0844
													702.344	0.0659	0.08404
													702.597	0.08094	0.08369
													702.85	0.10233	0.08335
													703.103	0.09333	0.08302
													703.356	0.03179	0.0827
													703.608	0.05808	0.08238
													703.861	0.12517	0.08208
													704.114	0.13449	0.08178
													704.367	0.10008	0.0815
													704.62	0.09135	0.08122
													704.873	0.07732	0.08095
													705.126	0.04587	0.0807
													705.378	0.06965	0.08045
													705.631	0.0707	0.08021
													705.884	0.05131	0.07999
													706.137	0.04652	0.07977
													706.39	0.05959	0.07956
													706.642	0.10654	0.07936
													706.895	0.12511	0.07917
													707.148	0.16152	0.07899
													707.401	0.14156	0.07883
													707.653	0.10987	0.07867
													707.906	0.05955	0.07852
													708.159	0.04677	0.07838
													708.412	0.07477	0.07825
													708.664	0.09431	0.07812
													708.917	0.07545	0.07801
													709.17	0.01685	0.07791
													709.422	0.02196	0.07781
													709.675	0.02689	0.07773
													709.928	-0.01036	0.07765
													710.18	0.03448	0.07759
													710.433	0.06288	0.07753
													710.686	0.05098	0.07748
													710.938	0.08789	0.07743
													711.191	0.08554	0.0774
													711.444	0.08702	0.07737
													711.696	0.09077	0.07735
													711.949	0.05943	0.07734
													712.201	0.0872	0.07734
													712.454	0.09558	0.07734
													712.707	0.07105	0.07735
													712.959	0.05101	0.07736
													713.212	0.04358	0.07739
													713.464	0.06626	0.07741
													713.717	0.07632	0.07745
													713.969	0.07465	0.07748
													714.222	0.0878	0.07753
													714.474	0.08602	0.07757
													714.727	0.06885	0.07763
													714.979	0.05313	0.07768
													715.232	0.08166	0.07774
													715.484	0.12846	0.07781
[truncated: 1,650 more rows]

## Sheet: Figure 2e
	Highlighted yellow in µm			White case represents at the XY positionthe tip current (in pA)
		X Axis ==>
		0	0.05	0.1	0.15	0.2	0.25	0.3	0.35	0.4	0.45	0.5	0.55	0.6	0.65	0.7	0.75	0.8	0.85	0.9	0.95	1	1.05	1.1	1.15	1.2	1.25	1.3	1.35	1.4	1.45	1.5	1.55	1.6	1.65	1.7	1.75	1.8	1.85	1.9	1.95	2	2.05	2.1	2.15	2.2	2.25	2.3	2.35
Y Axis	0	-43.1	-43	-43	-43	-43	-43	-43	-43	-43.1	-43.1	-43.2	-43	-43	-43.2	-43	-43	-43	-43	-43.2	-43	-43.1	-43	-43	-43	-43	-43	-43	-43	-43	-43	-43	-43	-43	-43	-43	-43.1	-43.2	-43	-43	-43	-43	-43.1	-42.9	-43	-43	-43	-43	-43
||	2	-43	-43	-43.1	-43	-42.9	-43	-43	-43	-43	-43	-43	-42.9	-43	-43	-43	-43.1	-43	-43	-43	-42.9	-43	-43	-43	-43	-43	-43	-43	-42.9	-42.9	-42.9	-42.9	-42.9	-43	-42.9	-43	-43	-43	-42.9	-43	-43	-43	-42.9	-43	-42.8	-42.9	-43	-42.9	-42.8
||	4	-43	-43	-43.1	-43	-42.9	-43.1	-43	-43	-43.2	-43	-42.9	-42.9	-42.9	-42.8	-42.8	-42.9	-42.8	-43	-43	-43	-43	-43	-42.9	-43	-42.9	-42.9	-42.9	-43	-43	-42.8	-42.9	-42.8	-42.9	-42.8	-42.9	-42.9	-42.9	-43	-43	-42.8	-43	-42.9	-42.9	-42.9	-43	-42.9	-43	-42.8
V	6	-43	-43	-43	-43	-42.8	-42.9	-42.9	-42.9	-42.9	-42.8	-42.9	-42.8	-42.8	-43	-43	-43	-43	-43	-43	-42.9	-42.8	-43	-43	-42.9	-43	-42.9	-43	-42.9	-43	-42.9	-43	-42.9	-42.8	-42.8	-43	-42.9	-42.9	-42.8	-42.9	-42.8	-42.9	-42.9	-42.9	-42.9	-43	-42.9	-43	-42.9
	8	-43	-42.9	-42.9	-42.9	-43	-43	-43	-43	-42.9	-42.9	-42.9	-43	-42.9	-42.9	-42.9	-43	-43	-42.9	-43	-43	-43	-42.9	-42.9	-42.9	-42.9	-42.9	-43	-43	-43	-42.9	-42.8	-42.9	-43	-43	-42.9	-42.9	-42.9	-42.8	-42.9	-42.8	-42.8	-43	-43	-42.9	-42.8	-42.9	-42.9	-43
	10	-43	-43	-43	-43	-43.1	-43	-43.1	-43	-43.1	-43	-43	-43	-43	-43	-43	-43	-43	-43	-43	-42.9	-43	-43	-42.9	-42.9	-43	-42.9	-42.9	-42.9	-42.8	-42.9	-42.9	-42.9	-42.9	-43	-43	-43	-43	-42.9	-42.9	-43	-42.9	-42.9	-43	-43	-43	-42.9	-42.9	-42.9
	12	-43	-43	-43	-43	-42.9	-43	-43	-43.1	-43	-43	-43	-43	-43	-43	-43	-43	-43	-43	-43	-43	-43	-43	-42.9	-43	-42.9	-42.8	-42.9	-42.9	-42.9	-42.8	-43	-43	-42.9	-42.9	-43	-43	-43	-42.9	-42.9	-43	-42.9	-43	-42.9	-42.9	-43	-43.1	-43	-43
	14	-43.1	-43.2	-43.1	-43.2	-43.2	-43	-43.1	-43.1	-43.1	-43	-43	-43	-43	-43	-43	-43	-43.1	-43.1	-43.1	-43	-43.1	-43	-43.1	-43.1	-43.1	-43	-43	-43	-43	-43	-42.9	-42.9	-43	-43	-43	-43.1	-43	-43	-43	-43.1	-43	-43	-43	-43	-42.9	-43	-43	-43
	16	-43.2	-43	-43	-43	-43	-43	-43	-42.9	-43	-43	-43	-43	-43	-43	-42.9	-43	-42.9	-43	-43	-43	-43	-43	-43	-43	-43	-43	-43	-43	-43	-43	-43.1	-43	-43	-42.9	-43	-43	-43	-42.9	-43	-43	-43	-43	-43	-42.9	-43	-43	-42.9	-42.9
	18	-43	-43	-43	-43	-43	-43	-42.9	-43	-43	-43	-43	-43	-43	-43	-42.9	-42.9	-42.9	-42.9	-42.9	-42.9	-42.8	-43	-42.9	-43	-43	-43	-42.8	-43	-43	-43	-43	-42.9	-43	-42.8	-42.9	-42.9	-43	-43	-43	-42.8	-42.9	-42.9	-42.9	-43	-43	-43	-43	-43
	20	-43	-42.9	-43	-43	-42.9	-42.9	-42.9	-42.9	-42.9	-43	-43	-42.9	-42.9	-42.9	-42.9	-42.8	-42.8	-42.7	-42.9	-42.9	-43	-42.9	-42.8	-43	-42.8	-42.9	-42.9	-42.8	-42.8	-42.9	-42.9	-43	-43	-42.9	-42.8	-42.9	-42.8	-43	-42.8	-42.9	-42.9	-42.9	-42.9	-42.8	-42.9	-43	-42.8	-43
	22	-43	-42.8	-42.9	-42.8	-42.8	-42.9	-42.9	-42.9	-42.9	-42.9	-42.9	-42.8	-42.9	-42.9	-42.9	-42.8	-42.8	-42.8	-42.7	-42.8	-42.8	-42.8	-42.8	-42.8	-42.8	-42.8	-42.8	-42.8	-42.8	-42.8	-42.8	-42.8	-43	-42.8	-42.9	-42.9	-43	-42.9	-42.8	-42.8	-42.9	-42.8	-42.8	-42.8	-42.9	-42.9	-42.9	-43
	24	-43.2	-42.9	-43	-42.9	-42.9	-42.8	-42.8	-42.9	-43	-43	-42.9	-43	-43	-43	-42.9	-43	-42.9	-42.8	-42.9	-42.8	-43	-42.8	-42.9	-42.8	-42.9	-42.9	-42.9	-42.8	-42.8	-42.8	-42.9	-42.9	-42.9	-42.9	-42.9	-42.8	-42.9	-42.8	-42.8	-42.8	-42.8	-42.8	-42.8	-42.9	-43	-42.9	-43	-42.9
	26	-43	-43	-43	-43	-43	-43	-43	-42.9	-43	-42.8	-42.9	-42.8	-42.8	-42.8	-42.9	-42.8	-42.8	-42.8	-42.9	-42.9	-42.9	-42.8	-42.8	-42.8	-42.9	-42.8	-42.8	-42.8	-42.9	-42.8	-42.8	-42.9	-42.8	-42.9	-42.9	-42.9	-42.9	-43	-42.9	-42.8	-42.8	-42.8	-42.9	-42.8	-42.9	-42.8	-42.9	-42.8
	28	-43	-42.9	-42.9	-43	-42.9	-42.9	-42.9	-42.8	-42.9	-42.8	-43	-42.9	-43	-42.9	-43	-43	-42.9	-43	-42.9	-42.9	-42.8	-42.8	-43	-42.9	-43	-42.9	-43	-42.9	-42.9	-42.9	-43	-42.9	-43	-42.9	-42.9	-42.9	-43	-43	-42.9	-42.8	-42.9	-42.9	-42.9	-42.8	-42.8	-42.8	-42.8	-42.8
	30	-43.1	-43	-43	-42.9	-42.9	-43	-43	-43	-43	-42.9	-43	-42.8	-43	-43	-42.9	-43	-43	-42.9	-43	-42.9	-43	-42.9	-42.8	-42.8	-42.9	-42.9	-42.9	-42.9	-42.9	-42.8	-43	-43	-43	-43	-42.9	-42.8	-42.8	-42.8	-42.8	-42.8	-42.9	-42.9	-42.8	-42.8	-42.8	-42.8	-42.9	-42.8
	32	-43	-42.9	-43	-43	-43	-43	-43	-42.9	-42.8	-43	-42.8	-43	-42.9	-43	-43	-42.9	-43	-43	-42.9	-42.8	-43	-42.9	-42.8	-43	-42.9	-42.9	-42.8	-42.9	-42.9	-43	-42.9	-43	-42.8	-43	-42.8	-42.8	-42.9	-42.9	-43	-42.8	-42.9	-42.9	-42.8	-43	-42.9	-42.8	-42.8	-42.9
	34	-42.9	-42.8	-42.8	-42.9	-42.8	-42.8	-42.8	-42.8	-42.9	-42.9	-42.8	-42.9	-42.8	-42.9	-42.9	-42.8	-42.8	-42.8	-42.9	-42.8	-42.8	-42.9	-42.9	-42.8	-42.8	-42.9	-42.8	-42.8	-42.8	-42.9	-42.8	-42.8	-42.8	-42.8	-42.8	-42.9	-42.8	-42.9	-42.8	-42.8	-42.8	-42.8	-42.8	-42.8	-42.8	-42.8	-43	-42.9
	36	-42.9	-42.9	-42.8	-42.7	-42.8	-42.8	-42.8	-42.8	-42.8	-42.7	-42.8	-42.7	-42.8	-42.9	-42.7	-42.8	-42.8	-42.8	-42.8	-42.8	-42.8	-42.8	-42.8	-42.8	-42.8	-42.8	-42.8	-42.8	-42.9	-42.8	-42.8	-42.7	-42.9	-42.8	-42.8	-42.8	-42.8	-42.8	-42.8	-42.8	-42.9	-42.9	-42.8	-42.8	-42.8	-42.8	-42.9	-42.8
	38	-43	-42.8	-42.8	-42.8	-42.8	-42.8	-42.7	-42.7	-42.8	-42.7	-42.8	-42.7	-42.8	-42.8	-42.8	-42.8	-42.8	-42.7	-42.8	-42.8	-42.8	-42.8	-42.8	-42.8	-42.8	-42.8	-42.8	-42.8	-42.9	-42.8	-42.7	-42.7	-42.8	-42.9	-42.8	-42.8	-42.9	-42.8	-42.8	-42.8	-42.9	-42.9	-42.9	-42.8	-42.9	-43	-43	-42.9
	40	-42.8	-42.7	-42.8	-42.8	-42.7	-42.7	-42.7	-42.8	-42.7	-42.8	-42.8	-42.8	-42.8	-42.8	-42.8	-42.7	-42.8	-42.8	-42.8	-42.8	-42.8	-42.8	-42.7	-42.8	-42.8	-42.7	-42.7	-42.8	-42.8	-42.8	-42.7	-42.8	-42.8	-42.8	-42.7	-42.8	-42.7	-42.8	-42.8	-42.8	-42.8	-42.8	-42.8	-42.8	-42.8	-42.8	-42.8	-42.7
	42	-42.8	-42.8	-42.8	-42.8	-42.8	-42.8	-42.8	-42.7	-42.9	-42.9	-42.8	-42.8	-42.8	-42.8	-42.8	-42.8	-42.8	-42.8	-42.8	-42.7	-42.8	-42.8	-42.8	-42.8	-42.7	-42.8	-42.8	-42.8	-42.8	-42.8	-42.7	-42.8	-42.8	-42.8	-42.8	-42.8	-42.8	-42.8	-42.8	-42.9	-42.8	-42.8	-42.8	-42.8	-42.8	-42.9	-42.8	-42.8
	44	-42.8	-42.8	-42.7	-42.7	-42.7	-42.7	-42.7	-42.7	-42.8	-42.7	-42.7	-42.8	-42.8	-42.8	-42.8	-42.7	-42.8	-42.7	-42.7	-42.7	-42.8	-42.7	-42.8	-42.7	-42.8	-42.7	-42.8	-42.8	-42.7	-42.7	-42.7	-42.7	-42.8	-42.8	-42.8	-42.8	-42.7	-42.7	-42.8	-42.8	-42.8	-42.8	-42.8	-42.7	-42.7	-42.8	-42.7	-42.7
	46	-42.8	-42.7	-42.7	-42.8	-42.8	-42.7	-42.7	-42.7	-42.7	-42.6	-42.7	-42.8	-42.7	-42.7	-42.6	-42.7	-42.7	-42.7	-42.8	-42.7	-42.7	-42.6	-42.7	-42.7	-42.7	-42.7	-42.7	-42.7	-42.7	-42.7	-42.7	-42.7	-42.7	-42.7	-42.7	-42.7	-42.7	-42.7	-42.7	-42.7	-42.7	-42.6	-42.7	-42.7	-42.7	-42.7	-42.7	-42.7
	48	-42.6	-42.5	-42.5	-42.6	-42.5	-42.6	-42.5	-42.7	-42.6	-42.5	-42.5	-42.5	-42.5	-42.5	-42.6	-42.5	-42.5	-42.7	-42.6	-42.7	-42.6	-42.6	-42.5	-42.5	-42.7	-42.6	-42.5	-42.5	-42.5	-42.5	-42.6	-42.5	-42.5	-42.5	-42.6	-42.6	-42.5	-42.6	-42.5	-42.5	-42.6	-42.5	-42.6	-42.5	-42.5	-42.5	-42.6	-42.4
	50	-42.4	-42.4	-42.4	-42.3	-42.4	-42.3	-42.4	-42.4	-42.4	-42.3	-42.3	-42.4	-42.3	-42.4	-42.2	-42.4	-42.4	-42.4	-42.4	-42.4	-42.4	-42.3	-42.4	-42.3	-42.4	-42.4	-42.3	-42.4	-42.3	-42.2	-42.3	-42.3	-42.4	-42.4	-42.3	-42.4	-42.4	-42.3	-42.3	-42.4	-42.4	-42.4	-42.4	-42.4	-42.4	-42.3	-42.3	-42.4
[truncated: 953 more columns]

## Sheet: Figure 2f
	Highlighted yellow in µm			White case represents at the XY positionthe tip current (in pA) at 595 nm
		X Axis ==>
		0	0.05	0.1	0.15	0.2	0.25	0.3	0.35	0.4	0.45	0.5	0.55	0.6	0.65	0.7	0.75	0.8	0.85	0.9	0.95	1	1.05	1.1	1.15	1.2	1.25	1.3	1.35	1.4	1.45	1.5	1.55	1.6	1.65	1.7	1.75	1.8	1.85	1.9	1.95	2	2.05	2.1	2.15	2.2	2.25	2.3	2.35
Y Axis	0	1.56e-12	1.55e-12	1.57e-12	1.54e-12	1.56e-12	1.56e-12	1.56e-12	1.55e-12	1.55e-12	1.55e-12	1.57e-12	1.56e-12	1.57e-12	1.54e-12	1.54e-12	1.55e-12	1.54e-12	1.57e-12	1.54e-12	1.56e-12	1.54e-12	1.56e-12	1.54e-12	1.56e-12	1.57e-12	1.58e-12	1.57e-12	1.55e-12	1.55e-12	1.56e-12	1.55e-12	1.53e-12	1.56e-12	1.55e-12	1.58e-12	1.56e-12	1.58e-12	1.57e-12	1.57e-12	1.56e-12	1.57e-12	1.55e-12	1.56e-12	1.54e-12	1.57e-12	1.55e-12	1.57e-12	1.56e-12
||	2	1.56e-12	1.55e-12	1.58e-12	1.58e-12	1.57e-12	1.58e-12	1.54e-12	1.54e-12	1.53e-12	1.56e-12	1.57e-12	1.55e-12	1.57e-12	1.55e-12	1.55e-12	1.55e-12	1.57e-12	1.56e-12	1.57e-12	1.54e-12	1.56e-12	1.54e-12	1.52e-12	1.54e-12	1.54e-12	1.57e-12	1.54e-12	1.56e-12	1.55e-12	1.56e-12	1.55e-12	1.55e-12	1.55e-12	1.55e-12	1.55e-12	1.54e-12	1.56e-12	1.57e-12	1.56e-12	1.54e-12	1.56e-12	1.55e-12	1.58e-12	1.54e-12	1.56e-12	1.55e-12	1.57e-12	1.55e-12
||	4	1.53e-12	1.55e-12	1.57e-12	1.54e-12	1.56e-12	1.54e-12	1.57e-12	1.56e-12	1.56e-12	1.54e-12	1.56e-12	1.55e-12	1.57e-12	1.54e-12	1.54e-12	1.54e-12	1.57e-12	1.57e-12	1.55e-12	1.56e-12	1.53e-12	1.56e-12	1.55e-12	1.56e-12	1.56e-12	1.56e-12	1.56e-12	1.55e-12	1.55e-12	1.55e-12	1.56e-12	1.54e-12	1.56e-12	1.53e-12	1.54e-12	1.57e-12	1.59e-12	1.55e-12	1.55e-12	1.53e-12	1.56e-12	1.54e-12	1.56e-12	1.55e-12	1.57e-12	1.56e-12	1.57e-12	1.55e-12
V	6	1.56e-12	1.53e-12	1.56e-12	1.56e-12	1.56e-12	1.56e-12	1.54e-12	1.56e-12	1.55e-12	1.54e-12	1.55e-12	1.56e-12	1.57e-12	1.54e-12	1.55e-12	1.58e-12	1.54e-12	1.56e-12	1.54e-12	1.56e-12	1.55e-12	1.56e-12	1.53e-12	1.55e-12	1.55e-12	1.56e-12	1.56e-12	1.54e-12	1.55e-12	1.57e-12	1.57e-12	1.54e-12	1.56e-12	1.55e-12	1.57e-12	1.55e-12	1.57e-12	1.55e-12	1.56e-12	1.53e-12	1.55e-12	1.53e-12	1.56e-12	1.54e-12	1.57e-12	1.55e-12	1.57e-12	1.54e-12
	8	1.58e-12	1.56e-12	1.54e-12	1.57e-12	1.55e-12	1.55e-12	1.54e-12	1.55e-12	1.55e-12	1.57e-12	1.56e-12	1.57e-12	1.53e-12	1.56e-12	1.55e-12	1.56e-12	1.57e-12	1.55e-12	1.56e-12	1.56e-12	1.57e-12	1.55e-12	1.59e-12	1.56e-12	1.55e-12	1.56e-12	1.55e-12	1.54e-12	1.56e-12	1.55e-12	1.56e-12	1.58e-12	1.55e-12	1.57e-12	1.57e-12	1.58e-12	1.53e-12	1.55e-12	1.53e-12	1.56e-12	1.54e-12	1.54e-12	1.54e-12	1.56e-12	1.57e-12	1.57e-12	1.54e-12	1.56e-12
	10	1.57e-12	1.51e-12	1.56e-12	1.55e-12	1.56e-12	1.54e-12	1.58e-12	1.57e-12	1.56e-12	1.55e-12	1.57e-12	1.54e-12	1.58e-12	1.58e-12	1.57e-12	1.55e-12	1.54e-12	1.56e-12	1.54e-12	1.57e-12	1.56e-12	1.55e-12	1.53e-12	1.54e-12	1.53e-12	1.54e-12	1.55e-12	1.55e-12	1.58e-12	1.57e-12	1.57e-12	1.55e-12	1.54e-12	1.54e-12	1.56e-12	1.53e-12	1.54e-12	1.52e-12	1.54e-12	1.56e-12	1.56e-12	1.54e-12	1.55e-12	1.57e-12	1.58e-12	1.52e-12	1.54e-12	1.54e-12
	12	1.61e-12	1.56e-12	1.57e-12	1.57e-12	1.58e-12	1.58e-12	1.56e-12	1.57e-12	1.58e-12	1.58e-12	1.57e-12	1.55e-12	1.58e-12	1.55e-12	1.56e-12	1.56e-12	1.57e-12	1.57e-12	1.57e-12	1.57e-12	1.57e-12	1.56e-12	1.56e-12	1.58e-12	1.55e-12	1.56e-12	1.55e-12	1.56e-12	1.57e-12	1.57e-12	1.55e-12	1.57e-12	1.57e-12	1.54e-12	1.57e-12	1.56e-12	1.59e-12	1.56e-12	1.57e-12	1.56e-12	1.56e-12	1.53e-12	1.57e-12	1.56e-12	1.57e-12	1.55e-12	1.58e-12	1.54e-12
	14	1.59e-12	1.56e-12	1.55e-12	1.59e-12	1.57e-12	1.58e-12	1.56e-12	1.58e-12	1.56e-12	1.6e-12	1.58e-12	1.61e-12	1.58e-12	1.59e-12	1.56e-12	1.56e-12	1.59e-12	1.57e-12	1.59e-12	1.56e-12	1.58e-12	1.57e-12	1.59e-12	1.58e-12	1.56e-12	1.58e-12	1.56e-12	1.6e-12	1.57e-12	1.58e-12	1.56e-12	1.57e-12	1.54e-12	1.55e-12	1.57e-12	1.58e-12	1.57e-12	1.58e-12	1.55e-12	1.57e-12	1.57e-12	1.56e-12	1.57e-12	1.56e-12	1.57e-12	1.58e-12	1.55e-12	1.56e-12
	16	1.64e-12	1.59e-12	1.58e-12	1.6e-12	1.58e-12	1.6e-12	1.59e-12	1.6e-12	1.59e-12	1.61e-12	1.59e-12	1.6e-12	1.6e-12	1.59e-12	1.6e-12	1.57e-12	1.6e-12	1.6e-12	1.6e-12	1.56e-12	1.57e-12	1.6e-12	1.6e-12	1.62e-12	1.6e-12	1.6e-12	1.59e-12	1.6e-12	1.56e-12	1.58e-12	1.56e-12	1.58e-12	1.57e-12	1.6e-12	1.58e-12	1.59e-12	1.58e-12	1.57e-12	1.56e-12	1.58e-12	1.6e-12	1.58e-12	1.6e-12	1.56e-12	1.58e-12	1.57e-12	1.58e-12	1.61e-12
	18	1.59e-12	1.59e-12	1.6e-12	1.6e-12	1.62e-12	1.6e-12	1.63e-12	1.61e-12	1.6e-12	1.6e-12	1.61e-12	1.59e-12	1.6e-12	1.58e-12	1.61e-12	1.6e-12	1.6e-12	1.61e-12	1.58e-12	1.6e-12	1.59e-12	1.62e-12	1.59e-12	1.6e-12	1.57e-12	1.59e-12	1.61e-12	1.61e-12	1.6e-12	1.61e-12	1.59e-12	1.58e-12	1.6e-12	1.6e-12	1.61e-12	1.58e-12	1.61e-12	1.58e-12	1.58e-12	1.55e-12	1.6e-12	1.6e-12	1.61e-12	1.57e-12	1.6e-12	1.59e-12	1.61e-12	1.58e-12
	20	1.62e-12	1.59e-12	1.62e-12	1.61e-12	1.6e-12	1.6e-12	1.61e-12	1.61e-12	1.61e-12	1.6e-12	1.61e-12	1.57e-12	1.6e-12	1.6e-12	1.61e-12	1.61e-12	1.61e-12	1.61e-12	1.58e-12	1.6e-12	1.58e-12	1.61e-12	1.6e-12	1.6e-12	1.59e-12	1.6e-12	1.61e-12	1.58e-12	1.6e-12	1.6e-12	1.58e-12	1.6e-12	1.63e-12	1.61e-12	1.63e-12	1.6e-12	1.59e-12	1.59e-12	1.62e-12	1.59e-12	1.62e-12	1.59e-12	1.62e-12	1.6e-12	1.62e-12	1.58e-12	1.59e-12	1.58e-12
	22	1.62e-12	1.62e-12	1.62e-12	1.63e-12	1.62e-12	1.6e-12	1.62e-12	1.6e-12	1.61e-12	1.6e-12	1.6e-12	1.6e-12	1.6e-12	1.63e-12	1.58e-12	1.62e-12	1.63e-12	1.61e-12	1.6e-12	1.62e-12	1.63e-12	1.61e-12	1.62e-12	1.58e-12	1.59e-12	1.58e-12	1.62e-12	1.62e-12	1.6e-12	1.59e-12	1.6e-12	1.58e-12	1.61e-12	1.61e-12	1.6e-12	1.6e-12	1.57e-12	1.59e-12	1.6e-12	1.61e-12	1.56e-12	1.58e-12	1.59e-12	1.62e-12	1.61e-12	1.6e-12	1.59e-12	1.61e-12
	24	1.58e-12	1.6e-12	1.6e-12	1.59e-12	1.61e-12	1.59e-12	1.59e-12	1.6e-12	1.61e-12	1.61e-12	1.64e-12	1.61e-12	1.6e-12	1.6e-12	1.6e-12	1.61e-12	1.61e-12	1.62e-12	1.59e-12	1.58e-12	1.58e-12	1.61e-12	1.62e-12	1.6e-12	1.62e-12	1.58e-12	1.61e-12	1.6e-12	1.61e-12	1.57e-12	1.6e-12	1.6e-12	1.6e-12	1.6e-12	1.6e-12	1.59e-12	1.6e-12	1.59e-12	1.61e-12	1.59e-12	1.58e-12	1.59e-12	1.59e-12	1.61e-12	1.59e-12	1.6e-12	1.59e-12	1.56e-12
	26	1.62e-12	1.58e-12	1.58e-12	1.6e-12	1.61e-12	1.62e-12	1.59e-12	1.61e-12	1.6e-12	1.6e-12	1.58e-12	1.6e-12	1.62e-12	1.62e-12	1.6e-12	1.58e-12	1.6e-12	1.62e-12	1.61e-12	1.61e-12	1.62e-12	1.61e-12	1.61e-12	1.61e-12	1.56e-12	1.58e-12	1.61e-12	1.61e-12	1.59e-12	1.6e-12	1.57e-12	1.58e-12	1.62e-12	1.62e-12	1.63e-12	1.57e-12	1.59e-12	1.57e-12	1.58e-12	1.59e-12	1.61e-12	1.57e-12	1.61e-12	1.61e-12	1.63e-12	1.59e-12	1.59e-12	1.56e-12
	28	1.59e-12	1.58e-12	1.58e-12	1.58e-12	1.57e-12	1.58e-12	1.57e-12	1.59e-12	1.58e-12	1.59e-12	1.59e-12	1.58e-12	1.6e-12	1.58e-12	1.58e-12	1.58e-12	1.59e-12	1.58e-12	1.58e-12	1.58e-12	1.57e-12	1.59e-12	1.59e-12	1.62e-12	1.6e-12	1.61e-12	1.6e-12	1.6e-12	1.58e-12	1.6e-12	1.55e-12	1.57e-12	1.58e-12	1.59e-12	1.58e-12	1.57e-12	1.58e-12	1.57e-12	1.58e-12	1.58e-12	1.59e-12	1.58e-12	1.6e-12	1.58e-12	1.57e-12	1.56e-12	1.58e-12	1.56e-12
	30	1.59e-12	1.59e-12	1.57e-12	1.6e-12	1.59e-12	1.59e-12	1.55e-12	1.56e-12	1.58e-12	1.62e-12	1.57e-12	1.58e-12	1.55e-12	1.56e-12	1.56e-12	1.56e-12	1.57e-12	1.56e-12	1.58e-12	1.56e-12	1.58e-12	1.56e-12	1.57e-12	1.58e-12	1.59e-12	1.57e-12	1.56e-12	1.57e-12	1.57e-12	1.57e-12	1.56e-12	1.59e-12	1.56e-12	1.58e-12	1.55e-12	1.6e-12	1.59e-12	1.6e-12	1.55e-12	1.56e-12	1.56e-12	1.59e-12	1.57e-12	1.58e-12	1.58e-12	1.59e-12	1.56e-12	1.58e-12
	32	1.57e-12	1.57e-12	1.56e-12	1.58e-12	1.55e-12	1.57e-12	1.56e-12	1.58e-12	1.54e-12	1.56e-12	1.55e-12	1.57e-12	1.57e-12	1.58e-12	1.59e-12	1.55e-12	1.56e-12	1.57e-12	1.57e-12	1.55e-12	1.57e-12	1.56e-12	1.55e-12	1.55e-12	1.55e-12	1.58e-12	1.57e-12	1.61e-12	1.55e-12	1.58e-12	1.57e-12	1.59e-12	1.57e-12	1.57e-12	1.55e-12	1.57e-12	1.56e-12	1.56e-12	1.56e-12	1.57e-12	1.53e-12	1.54e-12	1.58e-12	1.6e-12	1.59e-12	1.56e-12	1.56e-12	1.54e-12
	34	1.58e-12	1.56e-12	1.56e-12	1.58e-12	1.56e-12	1.55e-12	1.53e-12	1.58e-12	1.57e-12	1.58e-12	1.56e-12	1.58e-12	1.56e-12	1.58e-12	1.55e-12	1.55e-12	1.58e-12	1.54e-12	1.57e-12	1.55e-12	1.58e-12	1.54e-12	1.56e-12	1.56e-12	1.56e-12	1.55e-12	1.55e-12	1.59e-12	1.55e-12	1.56e-12	1.55e-12	1.56e-12	1.53e-12	1.54e-12	1.55e-12	1.56e-12	1.55e-12	1.57e-12	1.55e-12	1.57e-12	1.55e-12	1.55e-12	1.55e-12	1.56e-12	1.53e-12	1.55e-12	1.54e-12	1.56e-12
	36	1.58e-12	1.57e-12	1.55e-12	1.56e-12	1.55e-12	1.55e-12	1.53e-12	1.57e-12	1.55e-12	1.59e-12	1.54e-12	1.57e-12	1.56e-12	1.56e-12	1.54e-12	1.53e-12	1.56e-12	1.55e-12	1.55e-12	1.54e-12	1.59e-12	1.56e-12	1.56e-12	1.56e-12	1.55e-12	1.54e-12	1.54e-12	1.55e-12	1.54e-12	1.56e-12	1.54e-12	1.55e-12	1.54e-12	1.57e-12	1.55e-12	1.58e-12	1.56e-12	1.57e-12	1.53e-12	1.54e-12	1.53e-12	1.57e-12	1.57e-12	1.55e-12	1.53e-12	1.56e-12	1.55e-12	1.56e-12
	38	1.6e-12	1.56e-12	1.54e-12	1.57e-12	1.55e-12	1.56e-12	1.56e-12	1.57e-12	1.55e-12	1.56e-12	1.56e-12	1.56e-12	1.55e-12	1.57e-12	1.56e-12	1.58e-12	1.57e-12	1.55e-12	1.55e-12	1.55e-12	1.59e-12	1.57e-12	1.56e-12	1.53e-12	1.56e-12	1.57e-12	1.56e-12	1.56e-12	1.56e-12	1.58e-12	1.55e-12	1.56e-12	1.57e-12	1.57e-12	1.52e-12	1.55e-12	1.54e-12	1.56e-12	1.55e-12	1.58e-12	1.52e-12	1.53e-12	1.54e-12	1.58e-12	1.56e-12	1.56e-12	1.55e-12	1.56e-12
	40	1.6e-12	1.56e-12	1.58e-12	1.56e-12	1.59e-12	1.58e-12	1.58e-12	1.58e-12	1.56e-12	1.55e-12	1.57e-12	1.56e-12	1.57e-12	1.57e-12	1.58e-12	1.57e-12	1.55e-12	1.59e-12	1.56e-12	1.57e-12	1.55e-12	1.56e-12	1.54e-12	1.57e-12	1.57e-12	1.57e-12	1.58e-12	1.55e-12	1.56e-12	1.54e-12	1.55e-12	1.55e-12	1.59e-12	1.58e-12	1.57e-12	1.53e-12	1.56e-12	1.56e-12	1.57e-12	1.55e-12	1.58e-12	1.54e-12	1.56e-12	1.55e-12	1.57e-12	1.56e-12	1.58e-12	1.55e-12
	42	1.57e-12	1.58e-12	1.55e-12	1.59e-12	1.56e-12	1.57e-12	1.55e-12	1.58e-12	1.55e-12	1.58e-12	1.59e-12	1.6e-12	1.57e-12	1.57e-12	1.58e-12	1.58e-12	1.57e-12	1.53e-12	1.55e-12	1.57e-12	1.6e-12	1.57e-12	1.55e-12	1.55e-12	1.58e-12	1.58e-12	1.59e-12	1.59e-12	1.57e-12	1.59e-12	1.56e-12	1.57e-12	1.54e-12	1.59e-12	1.57e-12	1.59e-12	1.6e-12	1.58e-12	1.56e-12	1.57e-12	1.56e-12	1.55e-12	1.56e-12	1.55e-12	1.54e-12	1.55e-12	1.57e-12	1.57e-12
	44	1.56e-12	1.57e-12	1.58e-12	1.56e-12	1.59e-12	1.55e-12	1.58e-12	1.58e-12	1.6e-12	1.58e-12	1.58e-12	1.56e-12	1.56e-12	1.58e-12	1.57e-12	1.58e-12	1.55e-12	1.59e-12	1.57e-12	1.57e-12	1.58e-12	1.58e-12	1.59e-12	1.57e-12	1.58e-12	1.56e-12	1.58e-12	1.53e-12	1.58e-12	1.54e-12	1.56e-12	1.55e-12	1.59e-12	1.55e-12	1.56e-12	1.56e-12	1.57e-12	1.57e-12	1.58e-12	1.56e-12	1.59e-12	1.56e-12	1.57e-12	1.57e-12	1.58e-12	1.58e-12	1.57e-12	1.55e-12
	46	1.6e-12	1.57e-12	1.56e-12	1.58e-12	1.57e-12	1.58e-12	1.56e-12	1.6e-12	1.59e-12	1.59e-12	1.56e-12	1.59e-12	1.58e-12	1.56e-12	1.56e-12	1.57e-12	1.58e-12	1.56e-12	1.58e-12	1.58e-12	1.59e-12	1.56e-12	1.55e-12	1.56e-12	1.57e-12	1.58e-12	1.57e-12	1.61e-12	1.56e-12	1.62e-12	1.58e-12	1.57e-12	1.55e-12	1.58e-12	1.56e-12	1.58e-12	1.57e-12	1.6e-12	1.59e-12	1.59e-12	1.56e-12	1.57e-12	1.58e-12	1.55e-12	1.56e-12	1.6e-12	1.59e-12	1.57e-12
	48	1.59e-12	1.58e-12	1.57e-12	1.56e-12	1.59e-12	1.56e-12	1.58e-12	1.56e-12	1.58e-12	1.57e-12	1.58e-12	1.58e-12	1.57e-12	1.57e-12	1.57e-12	1.59e-12	1.59e-12	1.6e-12	1.56e-12	1.55e-12	1.56e-12	1.57e-12	1.56e-12	1.57e-12	1.58e-12	1.56e-12	1.59e-12	1.56e-12	1.57e-12	1.56e-12	1.59e-12	1.55e-12	1.59e-12	1.58e-12	1.6e-12	1.59e-12	1.57e-12	1.57e-12	1.56e-12	1.57e-12	1.59e-12	1.59e-12	1.58e-12	1.58e-12	1.56e-12	1.57e-12	1.56e-12	1.57e-12
	50	1.56e-12	1.58e-12	1.57e-12	1.58e-12	1.58e-12	1.59e-12	1.57e-12	1.57e-12	1.56e-12	1.6e-12	1.54e-12	1.56e-12	1.57e-12	1.57e-12	1.58e-12	1.56e-12	1.58e-12	1.57e-12	1.59e-12	1.56e-12	1.59e-12	1.6e-12	1.59e-12	1.56e-12	1.57e-12	1.59e-12	1.54e-12	1.56e-12	1.56e-12	1.57e-12	1.55e-12	1.59e-12	1.58e-12	1.59e-12	1.57e-12	1.57e-12	1.55e-12	1.57e-12	1.56e-12	1.58e-12	1.56e-12	1.58e-12	1.57e-12	1.58e-12	1.56e-12	1.56e-12	1.55e-12	1.58e-12
	Highlighted yellow in µm			White case represents at the XY positionthe tip current (in pA) under dark
		X Axis ==>
		0	0.05	0.1	0.15	0.2	0.25	0.3	0.35	0.4	0.45	0.5	0.55	0.6	0.65	0.7	0.75	0.8	0.85	0.9	0.95	1	1.05	1.1	1.15	1.2	1.25	1.3	1.35	1.4	1.45	1.5	1.55	1.6	1.65	1.7	1.75	1.8	1.85	1.9	1.95	2	2.05	2.1	2.15	2.2	2.25	2.3	2.35
Y Axis	0	1.6e-12	1.63e-12	1.63e-12	1.61e-12	1.64e-12	1.6e-12	1.6e-12	1.57e-12	1.63e-12	1.61e-12	1.63e-12	1.6e-12	1.61e-12	1.61e-12	1.61e-12	1.61e-12	1.58e-12	1.6e-12	1.61e-12	1.61e-12	1.59e-12	1.63e-12	1.63e-12	1.6e-12	1.6e-12	1.58e-12	1.6e-12	1.59e-12	1.63e-12	1.6e-12	1.62e-12	1.59e-12	1.63e-12	1.61e-12	1.62e-12	1.62e-12	1.61e-12	1.61e-12	1.62e-12	1.61e-12	1.59e-12	1.61e-12	1.6e-12	1.62e-12	1.6e-12	1.6e-12	1.6e-12	1.61e-12
||	2	1.6e-12	1.61e-12	1.6e-12	1.58e-12	1.61e-12	1.61e-12	1.62e-12	1.62e-12	1.58e-12	1.59e-12	1.62e-12	1.62e-12	1.63e-12	1.6e-12	1.61e-12	1.58e-12	1.59e-12	1.62e-12	1.63e-12	1.65e-12	1.6e-12	1.6e-12	1.57e-12	1.62e-12	1.61e-12	1.61e-12	1.6e-12	1.61e-12	1.6e-12	1.6e-12	1.6e-12	1.6e-12	1.59e-12	1.58e-12	1.63e-12	1.62e-12	1.64e-12	1.61e-12	1.6e-12	1.58e-12	1.6e-12	1.59e-12	1.61e-12	1.59e-12	1.6e-12	1.58e-12	1.62e-12	1.59e-12
||	4	1.59e-12	1.59e-12	1.61e-12	1.59e-12	1.61e-12	1.61e-12	1.6e-12	1.59e-12	1.61e-12	1.62e-12	1.63e-12	1.59e-12	1.58e-12	1.58e-12	1.57e-12	1.61e-12	1.62e-12	1.63e-12	1.63e-12	1.6e-12	1.58e-12	1.59e-12	1.6e-12	1.61e-12	1.6e-12	1.6e-12	1.61e-12	1.61e-12	1.61e-12	1.57e-12	1.6e-12	1.59e-12	1.61e-12	1.61e-12	1.59e-12	1.6e-12	1.61e-12	1.63e-12	1.62e-12	1.62e-12	1.6e-12	1.63e-12	1.6e-12	1.6e-12	1.57e-12	1.59e-12	1.58e-12	1.62e-12
V	6	1.6e-12	1.59e-12	1.59e-12	1.62e-12	1.61e-12	1.59e-12	1.6e-12	1.59e-12	1.58e-12	1.6e-12	1.61e-12	1.62e-12	1.61e-12	1.6e-12	1.57e-12	1.61e-12	1.6e-12	1.6e-12	1.58e-12	1.59e-12	1.6e-12	1.59e-12	1.59e-12	1.58e-12	1.6e-12	1.59e-12	1.61e-12	1.6e-12	1.6e-12	1.62e-12	1.63e-12	1.6e-12	1.6e-12	1.6e-12	1.58e-12	1.6e-12	1.6e-12	1.61e-12	1.6e-12	1.58e-12	1.57e-12	1.58e-12	1.6e-12	1.64e-12	1.62e-12	1.62e-12	1.58e-12	1.59e-12
	8	1.62e-12	1.59e-12	1.61e-12	1.61e-12	1.58e-12	1.6e-12	1.61e-12	1.62e-12	1.59e-12	1.6e-12	1.6e-12	1.59e-12	1.61e-12	1.59e-12	1.6e-12	1.59e-12	1.59e-12	1.62e-12	1.61e-12	1.58e-12	1.57e-12	1.59e-12	1.59e-12	1.6e-12	1.58e-12	1.59e-12	1.59e-12	1.59e-12	1.61e-12	1.62e-12	1.61e-12	1.62e-12	1.59e-12	1.6e-12	1.6e-12	1.59e-12	1.61e-12	1.6e-12	1.6e-12	1.59e-12	1.6e-12	1.58e-12	1.6e-12	1.58e-12	1.61e-12	1.61e-12	1.62e-12	1.57e-12
	10	1.62e-12	1.57e-12	1.61e-12	1.6e-12	1.58e-12	1.58e-12	1.58e-12	1.59e-12	1.59e-12	1.59e-12	1.6e-12	1.6e-12	1.61e-12	1.58e-12	1.6e-12	1.57e-12	1.6e-12	1.61e-12	1.59e-12	1.6e-12	1.57e-12	1.57e-12	1.57e-12	1.6e-12	1.6e-12	1.62e-12	1.6e-12	1.61e-12	1.59e-12	1.6e-12	1.59e-12	1.6e-12	1.6e-12	1.58e-12	1.58e-12	1.56e-12	1.6e-12	1.58e-12	1.6e-12	1.59e-12	1.59e-12	1.59e-12	1.61e-12	1.57e-12	1.6e-12	1.59e-12	1.6e-12	1.59e-12
	12	1.59e-12	1.59e-12	1.58e-12	1.6e-12	1.58e-12	1.6e-12	1.6e-12	1.61e-12	1.58e-12	1.61e-12	1.59e-12	1.58e-12	1.56e-12	1.59e-12	1.6e-12	1.59e-12	1.59e-12	1.59e-12	1.63e-12	1.57e-12	1.57e-12	1.55e-12	1.61e-12	1.58e-12	1.61e-12	1.59e-12	1.59e-12	1.59e-12	1.59e-12	1.6e-12	1.59e-12	1.58e-12	1.58e-12	1.6e-12	1.56e-12	1.6e-12	1.57e-12	1.6e-12	1.59e-12	1.59e-12	1.57e-12	1.58e-12	1.6e-12	1.6e-12	1.57e-12	1.6e-12	1.6e-12	1.62e-12
	14	1.6e-12	1.58e-12	1.59e-12	1.59e-12	1.61e-12	1.58e-12	1.6e-12	1.59e-12	1.62e-12	1.57e-12	1.6e-12	1.6e-12	1.61e-12	1.59e-12	1.57e-12	1.58e-12	1.58e-12	1.59e-12	1.59e-12	1.61e-12	1.59e-12	1.6e-12	1.59e-12	1.62e-12	1.61e-12	1.59e-12	1.6e-12	1.57e-12	1.6e-12	1.59e-12	1.6e-12	1.58e-12	1.59e-12	1.57e-12	1.58e-12	1.59e-12	1.59e-12	1.6e-12	1.61e-12	1.58e-12	1.58e-12	1.58e-12	1.58e-12	1.6e-12	1.58e-12	1.59e-12	1.57e-12	1.56e-12
	16	1.6e-12	1.61e-12	1.58e-12	1.59e-12	1.59e-12	1.6e-12	1.58e-12	1.6e-12	1.59e-12	1.61e-12	1.6e-12	1.59e-12	1.56e-12	1.57e-12	1.58e-12	1.56e-12	1.58e-12	1.58e-12	1.59e-12	1.58e-12	1.6e-12	1.58e-12	1.59e-12	1.57e-12	1.59e-12	1.59e-12	1.59e-12	1.6e-12	1.56e-12	1.58e-12	1.57e-12	1.58e-12	1.55e-12	1.59e-12	1.58e-12	1.59e-12	1.59e-12	1.58e-12	1.56e-12	1.59e-12	1.56e-12	1.58e-12	1.6e-12	1.57e-12	1.56e-12	1.58e-12	1.58e-12	1.59e-12
	18	1.6e-12	1.58e-12	1.58e-12	1.6e-12	1.57e-12	1.6e-12	1.59e-12	1.61e-12	1.58e-12	1.6e-12	1.59e-12	1.59e-12	1.58e-12	1.59e-12	1.6e-12	1.56e-12	1.59e-12	1.58e-12	1.58e-12	1.57e-12	1.58e-12	1.59e-12	1.57e-12	1.57e-12	1.56e-12	1.6e-12	1.57e-12	1.59e-12	1.57e-12	1.61e-12	1.57e-12	1.58e-12	1.55e-12	1.57e-12	1.59e-12	1.58e-12	1.59e-12	1.58e-12	1.58e-12	1.58e-12	1.58e-12	1.56e-12	1.58e-12	1.58e-12	1.6e-12	1.58e-12	1.6e-12	1.59e-12
	20	1.59e-12	1.55e-12	1.6e-12	1.59e-12	1.59e-12	1.58e-12	1.59e-12	1.56e-12	1.57e-12	1.56e-12	1.58e-12	1.57e-12	1.6e-12	1.57e-12	1.56e-12	1.6e-12	1.57e-12	1.57e-12	1.55e-12	1.57e-12	1.56e-12	1.61e-12	1.57e-12	1.59e-12	1.59e-12	1.56e-12	1.55e-12	1.54e-12	1.54e-12	1.54e-12	1.56e-12	1.55e-12	1.58e-12	1.55e-12	1.57e-12	1.56e-12	1.59e-12	1.58e-12	1.58e-12	1.55e-12	1.57e-12	1.56e-12	1.58e-12	1.56e-12	1.56e-12	1.57e-12	1.59e-12	1.56e-12
	22	1.55e-12	1.55e-12	1.58e-12	1.59e-12	1.59e-12	1.53e-12	1.57e-12	1.56e-12	1.56e-12	1.56e-12	1.58e-12	1.55e-12	1.58e-12	1.57e-12	1.54e-12	1.55e-12	1.56e-12	1.57e-12	1.56e-12	1.57e-12	1.55e-12	1.57e-12	1.55e-12	1.58e-12	1.57e-12	1.56e-12	1.59e-12	1.56e-12	1.59e-12	1.56e-12	1.58e-12	1.55e-12	1.56e-12	1.57e-12	1.55e-12	1.55e-12	1.55e-12	1.57e-12	1.58e-12	1.58e-12	1.58e-12	1.54e-12	1.56e-12	1.57e-12	1.56e-12	1.56e-12	1.56e-12	1.55e-12
	24	1.57e-12	1.53e-12	1.56e-12	1.56e-12	1.58e-12	1.56e-12	1.55e-12	1.56e-12	1.54e-12	1.56e-12	1.57e-12	1.55e-12	1.56e-12	1.52e-12	1.54e-12	1.54e-12	1.56e-12	1.57e-12	1.55e-12	1.56e-12	1.55e-12	1.55e-12	1.53e-12	1.57e-12	1.55e-12	1.57e-12	1.55e-12	1.56e-12	1.55e-12	1.56e-12	1.55e-12	1.56e-12	1.55e-12	1.58e-12	1.56e-12	1.53e-12	1.55e-12	1.55e-12	1.56e-12	1.55e-12	1.57e-12	1.53e-12	1.55e-12	1.53e-12	1.55e-12	1.56e-12	1.58e-12	1.54e-12
	26	1.55e-12	1.56e-12	1.56e-12	1.54e-12	1.56e-12	1.54e-12	1.54e-12	1.54e-12	1.57e-12	1.55e-12	1.56e-12	1.56e-12	1.53e-12	1.54e-12	1.52e-12	1.55e-12	1.54e-12	1.55e-12	1.55e-12	1.55e-12	1.55e-12	1.53e-12	1.55e-12	1.54e-12	1.56e-12	1.54e-12	1.57e-12	1.55e-12	1.55e-12	1.54e-12	1.54e-12	1.51e-12	1.54e-12	1.54e-12	1.56e-12	1.55e-12	1.53e-12	1.55e-12	1.53e-12	1.53e-12	1.54e-12	1.55e-12	1.53e-12	1.57e-12	1.54e-12	1.56e-12	1.53e-12	1.53e-12
	28	1.56e-12	1.54e-12	1.56e-12	1.56e-12	1.56e-12	1.52e-12	1.53e-12	1.54e-12	1.56e-12	1.53e-12	1.55e-12	1.53e-12	1.54e-12	1.54e-12	1.52e-12	1.55e-12	1.53e-12	1.55e-12	1.57e-12	1.58e-12	1.56e-12	1.54e-12	1.54e-12	1.54e-12	1.54e-12	1.54e-12	1.54e-12	1.52e-12	1.53e-12	1.53e-12	1.56e-12	1.53e-12	1.54e-12	1.54e-12	1.56e-12	1.53e-12	1.52e-12	1.55e-12	1.54e-12	1.55e-12	1.55e-12	1.53e-12	1.54e-12	1.55e-12	1.54e-12	1.55e-12	1.53e-12	1.54e-12
	30	1.53e-12	1.53e-12	1.55e-12	1.55e-12	1.57e-12	1.52e-12	1.55e-12	1.54e-12	1.58e-12	1.54e-12	1.54e-12	1.52e-12	1.55e-12	1.53e-12	1.54e-12	1.52e-12	1.53e-12	1.55e-12	1.53e-12	1.52e-12	1.52e-12	1.55e-12	1.51e-12	1.51e-12	1.52e-12	1.55e-12	1.54e-12	1.54e-12	1.53e-12	1.54e-12	1.55e-12	1.55e-12	1.55e-12	1.52e-12	1.54e-12	1.52e-12	1.54e-12	1.52e-12	1.54e-12	1.52e-12	1.55e-12	1.53e-12	1.53e-12	1.51e-12	1.53e-12	1.53e-12	1.56e-12	1.54e-12
	32	1.56e-12	1.54e-12	1.54e-12	1.55e-12	1.52e-12	1.55e-12	1.55e-12	1.56e-12	1.53e-12	1.55e-12	1.55e-12	1.55e-12	1.55e-12	1.52e-12	1.54e-12	1.54e-12	1.53e-12	1.53e-12	1.55e-12	1.54e-12	1.55e-12	1.54e-12	1.53e-12	1.53e-12	1.53e-12	1.56e-12	1.52e-12	1.54e-12	1.52e-12	1.55e-12	1.54e-12	1.55e-12	1.51e-12	1.55e-12	1.52e-12	1.52e-12	1.52e-12	1.54e-12	1.53e-12	1.57e-12	1.56e-12	1.55e-12	1.55e-12	1.52e-12	1.53e-12	1.52e-12	1.53e-12	1.54e-12
	34	1.54e-12	1.51e-12	1.52e-12	1.53e-12	1.54e-12	1.53e-12	1.53e-12	1.51e-12	1.53e-12	1.51e-12	1.53e-12	1.53e-12	1.55e-12	1.53e-12	1.53e-12	1.52e-12	1.54e-12	1.54e-12	1.51e-12	1.55e-12	1.55e-12	1.57e-12	1.53e-12	1.53e-12	1.5e-12	1.51e-12	1.54e-12	1.52e-12	1.52e-12	1.51e-12	1.53e-12	1.55e-12	1.54e-12	1.53e-12	1.55e-12	1.51e-12	1.54e-12	1.51e-12	1.55e-12	1.53e-12	1.53e-12	1.51e-12	1.52e-12	1.5e-12	1.52e-12	1.51e-12	1.54e-12	1.53e-12
	36	1.54e-12	1.52e-12	1.54e-12	1.54e-12	1.56e-12	1.53e-12	1.53e-12	1.52e-12	1.54e-12	1.53e-12	1.55e-12	1.52e-12	1.54e-12	1.53e-12	1.52e-12	1.54e-12	1.51e-12	1.53e-12	1.51e-12	1.53e-12	1.53e-12	1.53e-12	1.52e-12	1.52e-12	1.54e-12	1.53e-12	1.54e-12	1.52e-12	1.55e-12	1.52e-12	1.54e-12	1.53e-12	1.56e-12	1.5e-12	1.53e-12	1.53e-12	1.52e-12	1.53e-12	1.52e-12	1.51e-12	1.55e-12	1.55e-12	1.53e-12	1.53e-12	1.52e-12	1.53e-12	1.54e-12	1.54e-12
	38	1.53e-12	1.51e-12	1.53e-12	1.54e-12	1.53e-12	1.54e-12	1.54e-12	1.53e-12	1.54e-12	1.55e-12	1.52e-12	1.51e-12	1.53e-12	1.52e-12	1.55e-12	1.51e-12	1.53e-12	1.53e-12	1.52e-12	1.55e-12	1.54e-12	1.53e-12	1.53e-12	1.55e-12	1.53e-12	1.57e-12	1.53e-12	1.53e-12	1.51e-12	1.53e-12	1.53e-12	1.54e-12	1.55e-12	1.53e-12	1.54e-12	1.51e-12	1.51e-12	1.51e-12	1.54e-12	1.53e-12	1.54e-12	1.53e-12	1.54e-12	1.53e-12	1.56e-12	1.52e-12	1.52e-12	1.5e-12
	40	1.52e-12	1.53e-12	1.53e-12	1.52e-12	1.53e-12	1.51e-12	1.55e-12	1.53e-12	1.53e-12	1.51e-12	1.51e-12	1.52e-12	1.51e-12	1.54e-12	1.52e-12	1.54e-12	1.51e-12	1.53e-12	1.52e-12	1.55e-12	1.54e-12	1.54e-12	1.52e-12	1.51e-12	1.51e-12	1.5e-12	1.54e-12	1.52e-12	1.53e-12	1.52e-12	1.54e-12	1.53e-12	1.55e-12	1.53e-12	1.52e-12	1.52e-12	1.52e-12	1.52e-12	1.51e-12	1.53e-12	1.53e-12	1.53e-12	1.54e-12	1.56e-12	1.55e-12	1.54e-12	1.52e-12	1.53e-12
	42	1.5e-12	1.52e-12	1.51e-12	1.53e-12	1.53e-12	1.52e-12	1.51e-12	1.5e-12	1.52e-12	1.5e-12	1.52e-12	1.55e-12	1.53e-12	1.54e-12	1.51e-12	1.55e-12	1.52e-12	1.52e-12	1.53e-12	1.5e-12	1.52e-12	1.52e-12	1.55e-12	1.53e-12	1.53e-12	1.5e-12	1.5e-12	1.49e-12	1.52e-12	1.52e-12	1.54e-12	1.51e-12	1.54e-12	1.51e-12	1.52e-12	1.52e-12	1.51e-12	1.52e-12	1.52e-12	1.54e-12	1.53e-12	1.51e-12	1.5e-12	1.54e-12	1.53e-12	1.55e-12	1.53e-12	1.55e-12
	44	1.54e-12	1.52e-12	1.54e-12	1.53e-12	1.5e-12	1.53e-12	1.51e-12	1.51e-12	1.52e-12	1.52e-12	1.51e-12	1.51e-12	1.53e-12	1.51e-12	1.54e-12	1.51e-12	1.51e-12	1.52e-12	1.53e-12	1.54e-12	1.53e-12	1.51e-12	1.5e-12	1.53e-12	1.51e-12	1.51e-12	1.5e-12	1.51e-12	1.51e-12	1.51e-12	1.53e-12	1.52e-12	1.51e-12	1.51e-12	1.53e-12	1.53e-12	1.54e-12	1.5e-12	1.53e-12	1.52e-12	1.54e-12	1.5e-12	1.52e-12	1.54e-12	1.56e-12	1.51e-12	1.53e-12	1.49e-12
	46	1.5e-12	1.5e-12	1.5e-12	1.53e-12	1.53e-12	1.51e-12	1.5e-12	1.52e-12	1.5e-12	1.51e-12	1.51e-12	1.5e-12	1.51e-12	1.54e-12	1.5e-12	1.52e-12	1.51e-12	1.5e-12	1.52e-12	1.5e-12	1.53e-12	1.52e-12	1.52e-12	1.5e-12	1.52e-12	1.53e-12	1.53e-12	1.53e-12	1.51e-12	1.5e-12	1.47e-12	1.49e-12	1.51e-12	1.52e-12	1.51e-12	1.54e-12	1.51e-12	1.5e-12	1.49e-12	1.52e-12	1.51e-12	1.53e-12	1.51e-12	1.52e-12	1.5e-12	1.51e-12	1.49e-12	1.54e-12
	48	1.51e-12	1.48e-12	1.5e-12	1.48e-12	1.51e-12	1.52e-12	1.52e-12	1.5e-12	1.51e-12	1.49e-12	1.53e-12	1.51e-12	1.52e-12	1.49e-12	1.5e-12	1.51e-12	1.51e-12	1.52e-12	1.49e-12	1.52e-12	1.5e-12	1.52e-12	1.51e-12	1.51e-12	1.5e-12	1.51e-12	1.53e-12	1.5e-12	1.51e-12	1.5e-12	1.53e-12	1.5e-12	1.5e-12	1.49e-12	1.52e-12	1.51e-12	1.51e-12	1.5e-12	1.52e-12	1.5e-12	1.52e-12	1.5e-12	1.49e-12	1.51e-12	1.48e-12	1.51e-12	1.54e-12	1.53e-12
	50	1.51e-12	1.5e-12	1.5e-12	1.5e-12	1.51e-12	1.49e-12	1.51e-12	1.5e-12	1.5e-12	1.5e-12	1.49e-12	1.52e-12	1.48e-12	1.51e-12	1.49e-12	1.5e-12	1.51e-12	1.51e-12	1.52e-12	1.5e-12	1.52e-12	1.49e-12	1.49e-12	1.48e-12	1.51e-12	1.48e-12	1.49e-12	1.5e-12	1.5e-12	1.5e-12	1.51e-12	1.51e-12	1.51e-12	1.5e-12	1.49e-12	1.51e-12	1.47e-12	1.5e-12	1.48e-12	1.51e-12	1.51e-12	1.51e-12	1.48e-12	1.51e-12	1.48e-12	1.5e-12	1.49e-12	1.5e-12
[truncated: 953 more columns]

## Sheet: Figure 3c,d
	Figure 3c						Figure 3d
	Unaligned excitation-detection measurement						Aligned excitation-detection measurement
	Time (s)	ΔI (pA)					Time (s)	ΔI (pA)
		Transition C	Transition B	Transition A				Transition C	Transition B	Transition A
	0	2.22045e-16	0	0			0	0	0	0
	0.01	0.05778	0.01093	0.06246			0.01	-0.02342	0.03279	-0.00781
	0.02	0.0203	-0.00312	0.00781			0.02	0.00312	0.01093	-0.00625
	0.03	0.04841	0.02811	0.07183			0.03	-0.03435	0.05153	0.00468
	0.04	-0.01093	-0.00156	0			0.04	-0.01718	-0.01874	-0.01874
	0.05	0.05778	0.01405	0.06402			0.05	-0.01718	0.02342	-0.01093
	0.06	0.01874	-0.01562	0.02811			0.06	0.01093	-0.00156	-0.02967
	0.07	0.08276	0.02498	0.08588			0.07	-0.00781	0.04841	-0.03279
	0.08	0.03592	0.01249	0.00156			0.08	0.0406	0.01874	-0.03123
	0.09	0.07339	0.01874	0.07651			0.09	0.00937	0.04685	-0.01874
	0.1	-0.02967	-0.01249	0.02967			0.1	0.00156	-0.00781	-0.00468
	0.11	0.01249	0.0203	0.11087			0.11	-0.01562	0.03592	0.00937
	0.12	0.00312	0.00781	0.04997			0.12	0.00937	0.00937	0.0203
	0.13	0.04841	0.01874	0.09994			0.13	-0.00468	0.02811	0.03592
	0.14	0.01093	-0.01874	-0.00312			0.14	0.01562	-0.02498	0.01405
	0.15	0.09369	0.01562	0.05465			0.15	-0.00312	0.0406	-0.00468
	0.16	0.04528	-0.00468	0.00156			0.16	0.01093	0.00468	-0.0203
	0.17	0.06715	-0.00468	0.04997			0.17	-0.01093	0.04841	0.00781
	0.18	0.00625	-0.01718	-0.01562			0.18	-0.01718	-0.00468	-0.00312
	0.19	0.06715	0.01249	0.07964			0.19	-0.03435	0.02811	-0.01249
	0.2	0.03748	-0.01249	0.03748			0.2	0.00156	0.01249	-0.03435
	0.21	0.0812	0.01405	0.09838			0.21	0.00468	0.05778	-0.01562
	0.22	0.02811	-0.01405	0.00468			0.22	0.01562	0.0203	0
	0.23	0.07027	-0.01249	0.07339			0.23	-0.00468	0.07183	-0.00156
	0.24	-0.00625	-0.03435	0			0.24	0	0.03592	-0.02655
	0.25	0.02498	0.01562	0.07495			0.25	-0.00312	0.07183	-0.0203
	0.26	-0.00937	-0.01249	0.00625			0.26	0.01249	-0.00468	-0.00468
	0.27	0.05153	0.00312	0.08276			0.27	-0.01249	0.02655	0.01718
	0.28	0.03123	-0.00156	0.04216			0.28	0.00781	-0.02342	-0.01249
	0.29	0.08588	0.00312	0.09681			0.29	-0.00625	0.03435	-0.02655
	0.3	0.01249	-0.02655	0.02655			0.3	0.01874	-0.01718	-0.03435
	0.31	0.03904	0.01249	0.10306			0.31	-0.01093	0.03592	-0.0203
	0.32	-0.00156	0.00156	0.03435			0.32	0.03123	0.00312	-0.0406
	0.33	0.0609	0.02186	0.08745			0.33	0.01874	0.03592	-0.02186
	0.34	0.00625	-0.00937	0.00468			0.34	0.01874	-0.01405	-0.00625
	0.35	0.0406	0.0203	0.0609			0.35	0.00625	0.03592	0.01093
	0.36	0.00312	0.0406	0.01249			0.36	-0.00937	0.00781	0.0203
	0.37	0.05778	0.05934	0.08432			0.37	-0.02655	0.05622	0.01874
	0.38	0.01718	0.00156	0.00312			0.38	-0.00625	0.01718	0.0203
	0.39	0.06246	-0.01249	0.07027			0.39	-0.00468	0.03435	0.02186
	0.4	0.0203	-0.01718	0.02342			0.4	0.01874	-0.01405	-0.00781
	0.41	0.0609	0.01874	0.1015			0.41	-0.00781	0.03904	-0.02342
	0.42	0.00937	-0.00781	0.01874			0.42	0.00625	-0.00781	-0.02967
	0.43	0.06558	0.01405	0.0609			0.43	0.00156	0.02811	-0.0203
	0.44	0.02655	-0.01874	-0.00468			0.44	0.0203	-0.04685	-0.01405
	0.45	0.07651	0.00781	0.07339			0.45	-0.00156	0.03279	-0.00156
	0.46	0.0203	0.01562	0.02811			0.46	0.00781	0.01405	-0.01405
	0.47	0.05778	0.04216	0.09057			0.47	-0.00937	0.04528	-0.01874
	0.48	-0.00156	-0.00625	0.01093			0.48	0.00156	0.01249	-0.00781
	0.49	0.04528	0.00937	0.05153			0.49	-0.00156	0.06402	0.02967
	0.5	0.01249	-0.02342	-0.0203			0.5	0.01718	0.01718	0.00156
	0.51	0.07183	-0.00312	0.06715			0.51	0.01718	0.02967	-0.02498
	0.52	0.00312	-0.00468	0.01093			0.52	0.01405	-0.01874	-0.02498
	0.53	0.02655	0.03435	0.07651			0.53	-0.00781	0.03904	-0.00468
	0.54	-0.00781	-0.00156	0.00468			0.54	0.01093	-0.00312	-0.00468
	0.55	0.05934	0.02186	0.08901			0.55	-0.01093	0.03592	-0.01718
	0.56	0.03123	0.01093	0.0203			0.56	0.00312	-0.00781	-0.03279
	0.57	0.07651	0.03435	0.05934			0.57	-0.00781	0.04528	-0.04372
	0.58	2.22045e-16	-0.01249	0.01562			0.58	0.00937	0.00468	-0.05153
	0.59	0.05465	0.00156	0.09838			0.59	0.02967	0.04372	-0.01562
	0.6	2.22045e-16	-0.01562	0.03748			0.6	0.02811	-0.00156	-0.01405
	0.61	0.07183	0.01874	0.09369			0.61	-0.00625	0.0406	-0.00312
	0.62	0.03435	0.00468	0.00468			0.62	-0.00468	-0.02498	-0.01249
	0.63	0.07339	0.02655	0.07651			0.63	-0.00781	0.02498	-0.00312
	0.64	0.04216	-0.01405	0.01405			0.64	0.02811	-0.01405	-0.00937
	0.65	0.09369	0.02186	0.10462			0.65	0.03904	0.0203	-0.01405
	0.66	0.01874	-0.01249	0.02655			0.66	0.07027	0	-0.01405
	0.67	0.04841	-0.00781	0.06715			0.67	0.04685	0.05153	0.01718
	0.68	-0.00468	-0.01093	0.03435			0.68	0.04841	-0.00156	0.01718
	0.69	0.05153	0.00781	0.11399			0.69	0.01874	0.04372	-0.00625
	0.7	0.00625	-0.02655	0.00781			0.7	0.0406	0.0203	-0.03435
	0.71	0.0609	-0.00312	0.05153			0.71	0.05465	0.0812	-0.00937
	0.72	0.01093	0	-0.00468			0.72	0.06871	0.00156	-0.03279
	0.73	0.07183	0.02342	0.05778			0.73	0.01562	0.02967	-0.02498
	0.74	0.02967	0.01562	-0.00468			0.74	0.00937	0.01405	-0.00781
	0.75	0.07183	0.03904	0.06402			0.75	0.01249	0.04372	0.01718
	0.76	0.03279	0.00625	0.00781			0.76	0.0203	-0.02967	0.01249
	0.77	0.08276	0.01562	0.07651			0.77	0.12336	0.01405	-0.00937
	0.78	2.22045e-16	0.00156	0.0203			0.78	0.13741	-0.00468	-0.03123
	0.79	0.04216	0.02186	0.08276			0.79	-0.05778	0.05622	-0.01874
	0.8	0.00781	-0.00625	0.01562			0.8	-0.07183	0.00312	-0.01562
	0.81	0.09369	0.00937	0.11087			0.81	-0.02655	0.04528	0.02342
	0.82	0.02655	-0.00312	0.0406			0.82	0.02186	0.00312	-0.00156
	0.83	0.06871	0.02186	0.09681			0.83	0.00156	0.03279	-0.01405
	0.84	0.01093	-0.00468	0.00625			0.84	0.00625	-0.02186	-0.03279
	0.85	0.04841	-0.00156	0.07027			0.85	-0.00625	0.03435	-0.00781
	0.86	0.02342	-0.01718	0.00625			0.86	0.01718	0.01562	-0.00312
	0.87	0.08432	0.04372	0.07027			0.87	0.00937	0.07027	0.01249
	0.88	0.00937	0.01405	0.01718			0.88	0.03123	-0.00937	-0.00781
	0.89	0.07964	0.01405	0.07495			0.89	0.00468	0.0203	0
	0.9	0.02186	0.00156	0.0203			0.9	0.01249	0.00781	-0.00468
	0.91	0.06246	0.01405	0.10462			0.91	0.00937	0.04841	0
	0.92	-0.00625	-0.01249	0.04685			0.92	0.01249	0.00312	-0.00625
	0.93	0.05465	0.01093	0.11399			0.93	-0.02186	0.03435	0.0203
	0.94	-0.00625	-0.01249	0.03435			0.94	-0.00468	-0.01562	-0.00156
	0.95	0.03123	0.01249	0.07964			0.95	0.00781	0.02655	-0.01249
	0.96	0.00937	0.00312	0.00937			0.96	0.01562	0	-0.02655
	0.97	0.07808	0.01405	0.06246			0.97	-0.00625	0.05153	-0.01249
	0.98	0.01718	-0.00781	0.01405			0.98	0.01405	-0.01093	-0.03435
	0.99	0.06715	0.04841	0.09681			0.99	0.00781	0.06558	-0.01874
	1	0.01093	0.02186	0.02498			1	0.00625	0.04216	-0.02186
	1.01	0.06246	0.01093	0.07495			1.01	-0.00312	0.06402	-0.01405
	1.02	0.02342	-0.01874	-0.00625			1.02	0.01874	-0.03123	-0.00937
	1.03	0.07183	0.00156	0.0609			1.03	0.02186	-0.00468	0.01093
	1.04	0.01718	-0.00937	0.01093			1.04	0.0203	-0.02498	0.00937
	1.05	0.04216	0.01718	0.08432			1.05	-0.00312	0.02498	-0.00312
	1.06	-0.00312	-0.00468	0.03748			1.06	0.00312	0.01249	-0.03279
	1.07	0.07339	0.01718	0.11868			1.07	-0.00312	0.06871	-0.01562
	1.08	0.00468	-0.01718	0.02811			1.08	0.01093	0.02967	-0.02811
	1.09	0.03592	0.00781	0.06558			1.09	-0.00156	0.07183	-0.00937
	1.1	-0.01874	-0.00781	0.00625			1.1	0	0.02498	-0.0203
	1.11	0.07183	0.0203	0.09369			1.11	-0.02186	0.04841	0.00625
	1.12	0.03592	0.01562	0.01562			1.12	-0.0203	0.00781	-0.01093
	1.13	0.08432	0.0203	0.06402			1.13	-0.02655	0.0609	-0.01093
	1.14	0.02186	-0.00468	0.01093			1.14	0.00312	0.0203	-0.01874
	1.15	0.07964	0.00156	0.09213			1.15	0.02967	0.04685	-0.01093
	1.16	0.01093	-0.02655	0.01718			1.16	0.01405	-0.0203	-0.00468
	1.17	0.05465	-0.00937	0.06246			1.17	-0.01562	0.03435	0.01718
	1.18	0.00312	-0.02498	0.01562			1.18	-0.0203	-0.00781	0.01562
	1.19	0.06871	0.01718	0.11555			1.19	-0.01718	0.02967	0.0203
	1.2	0.01562	0.01249	0.03123			1.2	0.01718	-0.00937	-0.00625
	1.21	0.06402	0.01874	0.06871			1.21	-0.00937	0.02498	-0.02186
	1.22	0.02186	-0.01874	-0.00937			1.22	-0.01249	-0.01562	-0.01562
	1.23	0.05465	0.01562	0.04685			1.23	-0.02967	0.02498	-0.00937
	1.24	0.00468	0.00625	0.01405			1.24	-0.01249	-0.01562	-0.02811
	1.25	0.06715	0.00468	0.10306			1.25	0.00781	0.04685	-0.02967
	1.26	0.00625	-0.01718	0.02655			1.26	0.02967	0.00156	-0.04528
	1.27	0.07651	0.01874	0.06246			1.27	-0.00468	0.04216	-0.01874
	1.28	0.03592	0.00468	0.00156			1.28	-0.00781	-0.00468	0
	1.29	0.08901	0.01093	0.07651			1.29	-0.00625	0.06402	0.01405
	1.3	0.00937	-0.02967	0.02342			1.3	0.06402	0.02655	-0.00156
	1.31	0.06871	0.00468	0.09994			1.31	0.04841	0.06402	-0.00312
	1.32	0.00937	0.00781	0.01718			1.32	0.00625	-0.01405	-0.02498
	1.33	0.06558	0.03279	0.08432			1.33	-0.02186	0.01718	-0.01405
	1.34	0.00156	0	0.00468			1.34	-0.01249	-0.01093	0.00781
	1.35	0.05934	0.01405	0.07027			1.35	-0.01093	0.04216	0.01718
	1.36	-0.00781	-0.00781	0.00468			1.36	0.01874	0.00156	0
	1.37	0.05465	-0.00156	0.08588			1.37	0.01405	0.0406	0.00937
	1.38	0.00156	-0.01249	0.03123			1.38	0.00312	-0.00937	-0.01405
	1.39	0.06558	0.01093	0.08432			1.39	-0.02186	0.02967	0.00156
	1.4	0.01249	-0.00468	0.02655			1.4	0.00156	0.00937	-0.00156
	1.41	0.09369	0.00625	0.0812			1.41	0	0.06246	-0.01874
	1.42	0.02342	0.01718	0.01249			1.42	0.02498	0.01093	-0.03592
	1.43	0.06246	0.03279	0.0812			1.43	0.00625	0.03279	0.00937
	1.44	0.01562	-0.01093	0.01718			1.44	-0.03279	-0.02498	-0.00468
	1.45	0.07339	-0.00625	0.08745			1.45	-0.04997	0.02967	-0.01093
	1.46	-0.00625	-0.00156	0.0203			1.46	-0.00937	0.00156	-0.04685
	1.47	0.05465	0.00156	0.08745			1.47	0.01562	0.03748	-0.01093
	1.48	0.01093	-0.03123	0.0203			1.48	-0.00937	-0.01093	-0.00937
	1.49	0.0609	-0.01249	0.07495			1.49	-0.0406	0.04372	-0.00781
	1.5	0.01562	-0.01405	0.00156			1.5	-0.02498	-0.00781	-0.01562
	1.51	0.08745	0.02186	0.05465			1.51	0.00625	0.04216	0.00156
	1.52	0.03123	0.00156	0.01718			1.52	0.03748	0.01405	-0.00625
	1.53	0.09681	0.03279	0.08276			1.53	0.0203	0.04841	0.00625
	1.54	0.02342	0	0.01249			1.54	0.02498	0.00312	-0.01874
	1.55	0.05934	0.00468	0.07183			1.55	0.00312	0.04841	-0.00468
	1.56	0.00156	-0.01874	0.00937			1.56	0.01093	-0.00781	-0.01093
	1.57	0.07651	-0.00468	0.09681			1.57	0.00156	0.03592	-0.01093
	1.58	0.03279	-0.03748	0.02811			1.58	0.01249	-0.02498	-0.01405
	1.59	0.08276	0	0.07964			1.59	-0.00625	0.0203	-0.01562
	1.6	0.00625	-0.00781	0.01249			1.6	0.00781	-0.00156	-0.02811
	1.61	0.07027	0.00312	0.09838			1.61	0.00468	0.0406	-0.03904
	1.62	0.00781	-0.02342	0.03279			1.62	-0.00625	-0.01249	-0.04528
	1.63	0.05153	0.01249	0.09525			1.63	-0.01249	0.02655	-0.00937
	1.64	-0.00937	-0.01405	0.03279			1.64	0.00781	-0.00312	-0.01405
	1.65	0.06402	-0.00156	0.09994			1.65	-0.00625	0.04372	-0.01874
	1.66	0.01718	-0.00937	0.02967			1.66	0.02342	-0.00625	-0.01405
	1.67	0.07027	0.02655	0.0812			1.67	0.00781	0.04216	0.00937
	1.68	-0.00781	0.01562	0.0203			1.68	-0.00937	-0.00625	0.01718
	1.69	0.03279	0.02498	0.09525			1.69	-0.01718	0.03748	0.01249
	1.7	-0.02186	-0.03123	0.00781			1.7	-0.01093	-0.00781	-0.02498
	1.71	0.06246	-0.00625	0.06402			1.71	-0.01874	0.0406	-0.0203
	1.72	0.02186	-0.01405	0.03592			1.72	0.00312	0.01562	-0.01562
	1.73	0.07808	0.01093	0.09994			1.73	0.00937	0.06715	-0.00156
	1.74	-0.00156	0.01718	0			1.74	0.02186	0.01718	-0.00625
	1.75	0.06402	0.02342	0.04997			1.75	0.00625	0.03904	-0.00312
	1.76	0.00625	-0.01249	0.01405			1.76	0.00312	-0.00468	-0.02342
	1.77	0.07651	-0.00156	0.0812			1.77	-0.00781	0.04841	-0.01249
	1.78	0.01562	-0.01093	0.02811			1.78	0.02655	0.02655	-0.02967
	1.79	0.07495	0.00937	0.09057			1.79	0.03592	0.06402	-0.00781
	1.8	-0.00156	-0.01718	0.02342			1.8	0.00156	0.02186	-0.01405
	1.81	0.04372	0.01093	0.08745			1.81	-0.03279	0.06246	0.02498
	1.82	0.00937	0.00312	0.01562			1.82	-0.0203	0.00468	0.01718
	1.83	0.07339	0.03123	0.07339			1.83	-0.00937	0.03592	-0.00781
	1.84	0.01093	0.00937	0.00781			1.84	0.00937	-0.02655	-0.0203
	1.85	0.09213	0.02186	0.07495			1.85	-0.00937	0.03123	0.01249
	1.86	0.03748	-0.00468	0.01405			1.86	-0.00625	0.01093	0.00312
	1.87	0.08588	0.00625	0.08745			1.87	0.00781	0.0609	0
	1.88	0.00312	-0.01405	0.01718			1.88	0.01718	0.03748	-0.01874
	1.89	0.05934	0.00937	0.08276			1.89	-0.01249	0.04841	-0.03279
	1.9	-0.00156	-0.01093	0.0203			1.9	0.00781	-0.00156	-0.04528
	1.91	0.08276	-0.00937	0.09057			1.91	0.00468	0.04372	-0.01874
	1.92	0.01718	-0.01249	0.00156			1.92	-0.00156	0.01874	-0.01562
	1.93	0.07027	0.03123	0.07339			1.93	-0.00937	0.04216	0.00156
	1.94	-0.01562	0.00625	0.01874			1.94	-0.00468	-0.02655	0.01405
	1.95	0.03279	0.00312	0.09057			1.95	0	0.01718	0.01093
	1.96	-0.01249	-0.01718	0.01249			1.96	0.00781	-0.01562	-0.02498
	1.97	0.05622	0.00937	0.11087			1.97	-0.01405	0.03904	-0.03592
	1.98	0.02498	0.00312	0.03592			1.98	-0.01405	0.01093	-0.04528
	1.99	0.07495	0.01249	0.07495			1.99	-0.01249	0.06715	-0.00937
	2	-0.00156	-0.01405	-0.00156			2	-0.00312	0.01093	-0.01093
	2.01	0.06715	0.00937	0.07339			2.01	-0.00468	0.04528	-0.00468
	2.02	2.22045e-16	0.01093	0.00781			2.02	0.00937	-0.01562	-0.0203
	2.03	0.06871	0.02498	0.06558			2.03	0.01405	0.04528	-0.00625
	2.04	0.01874	-0.00625	-0.00156			2.04	0.01562	0.00156	0.00937
	2.05	0.05778	0.02186	0.07339			2.05	0.01718	0.03123	0.00937
	2.06	-0.00312	0.02498	0.00156			2.06	0.01874	-0.00312	-0.0203
	2.07	0.06558	0.02342	0.06246			2.07	0	0.0406	0.00625
	2.08	-0.00156	-0.04528	0.00312			2.08	-0.00781	-0.00625	0.00937
	2.09	0.06871	-0.03592	0.09213			2.09	-0.00312	0.02655	-0.00312
	2.1	2.22045e-16	-0.03435	0.0406			2.1	-0.01093	-0.00312	-0.02655
	2.11	0.06871	0.00468	0.11399			2.11	-0.03435	0.04997	0.00312
	2.12	0.00468	0.00625	0.00781			2.12	-0.01405	-0.00156	-0.01562
	2.13	0.08432	0.02186	0.0609			2.13	0.00937	0.04997	-0.01405
	2.14	0.01874	-0.02342	0.01093			2.14	0.01249	-0.00312	-0.03592
	2.15	0.0609	-0.02342	0.07339			2.15	0	0.03904	-0.02498
	2.16	-0.02186	-0.0406	0.00156			2.16	0.01093	-0.01562	-0.01874
	2.17	0.05153	-0.00781	0.07339			2.17	0.00781	0.03123	0
	2.18	0.02967	0.00625	0.03123			2.18	-0.00937	-0.02186	-0.02498
	2.19	0.09681	0.01874	0.09369			2.19	-0.03592	0.02811	0.00468
	2.2	0.02498	-0.02811	-0.00468			2.2	-0.02811	-0.00468	0.01718
	2.21	0.07651	-0.01718	0.06715			2.21	-0.00937	0.04372	0.00781
	2.22	-0.00781	-0.00937	0.02498			2.22	0.00312	0.01718	-0.01093
	2.23	0.05778	0.03904	0.12492			2.23	0.01093	0.05309	-0.00468
	2.24	-0.01718	0	0.03123			2.24	0.02186	0.01249	-0.01093
	2.25	0.04372	0.00468	0.06402			2.25	0.01874	0.05153	-0.02342
	2.26	0.00468	-0.01874	-0.01093			2.26	0	0.00937	-0.05309
	2.27	0.07495	0.00937	0.06871			2.27	-0.01562	0.05934	-0.03904
	2.28	0.01093	0.01562	0.01405			2.28	-0.01718	0.00781	-0.0406
	2.29	0.05934	0.03592	0.09994			2.29	-0.01249	0.02342	-0.00781
	2.3	0.00156	0.00156	0.01405			2.3	-0.00625	-0.01562	-0.01405
	2.31	0.0609	-0.00312	0.05778			2.31	-0.00312	0.0609	0.01562
	2.32	-0.00156	-0.01249	0			2.32	0.00156	0.00156	-0.00312
	2.33	0.04841	-0.00625	0.04841			2.33	0.03123	0.0406	-0.01562
	2.34	0.00468	-0.03904	0.00156			2.34	0.03123	-0.02186	-0.03279
	2.35	0.07339	-0.00937	0.09213			2.35	-0.02967	0.02811	0.00625
	2.36	-0.00468	-0.01874	0.03279			2.36	-0.04528	-0.00781	-0.00156
	2.37	0.05309	0.01249	0.09838			2.37	-0.03123	0.03279	-0.00781
	2.38	0.00625	0	0.02342			2.38	0.0203	-0.0203	-0.02655
	2.39	0.07495	-0.00156	0.07808			2.39	0.01874	0.01718	0
	2.4	0.01718	-0.01249	0.01249			2.4	0.01249	-0.01093	-0.01249
	2.41	0.07808	0.01874	0.07808			2.41	0.01249	0.06558	-0.00468
	2.42	-0.01093	0	0.00937			2.42	0.01093	0.01718	-0.01562
	2.43	0.05622	0.01562	0.08276			2.43	-0.00156	0.03904	-0.00625
	2.44	0.02811	0.00468	0.00781			2.44	-0.00937	0.00781	-0.03123
	2.45	0.09057	-0.00937	0.07027			2.45	-0.00468	0.06558	0.01405
	2.46	0.01249	-0.04528	0			2.46	0.00468	0.01405	0.00468
	2.47	0.08432	-0.00312	0.04528			2.47	0.02186	0.05465	-0.01718
	2.48	2.22045e-16	-0.01093	0.01093			2.48	0.01718	0.00156	-0.04216
	2.49	0.04685	0.01562	0.09057			2.49	-0.01093	0.05309	-0.01562
	2.5	-0.02655	0.00468	0.01093			2.5	-0.01874	0.00312	-0.0203
	2.51	0.04372	0.00468	0.06558			2.51	0	0.03279	-0.00312
	2.52	0.00312	-0.01249	-0.00625			2.52	0.00468	-0.02186	-0.02655
	2.53	0.07183	0.01249	0.0609			2.53	0.00781	0.04685	-0.00468
	2.54	-0.00625	-0.01093	0.0203			2.54	-0.00156	0.01405	-0.02811
	2.55	0.05465	0.00937	0.09681			2.55	-0.01405	0.04685	-0.01249
	2.56	0.00156	0.00625	0.00468			2.56	-0.00468	-0.01562	-0.01249
	2.57	0.06246	0.02498	0.0609			2.57	-0.00312	0.04216	0.0203
	2.58	0.01249	0.00156	0.01562			2.58	0.00156	0.01249	-0.00468
	2.59	0.07808	0.01249	0.09213			2.59	0.01718	0.04216	0
	2.6	0.01718	0.00781	0.02498			2.6	-0.00156	0	-0.01562
	2.61	0.05622	0.02655	0.0812			2.61	0.00468	0.04372	0.00156
	2.62	-0.03123	-0.00468	0.02186			2.62	0.01874	-0.01562	0.00625
	2.63	0.04841	0.01405	0.08276			2.63	0.02655	0.01718	0.00781
	2.64	-0.00781	0	0.02342			2.64	0.01093	-0.00625	-0.02967
	2.65	0.07651	0.00312	0.08745			2.65	0.01718	0.05934	-0.02186
	2.66	0.00625	-0.02655	0.02967			2.66	0.02186	0.00937	-0.01405
	2.67	0.06402	0.00312	0.08588			2.67	0.01093	0.03279	0.01249
	2.68	0.0203	0.01874	0.01405			2.68	0.00625	-0.00781	-0.02342
	2.69	0.07651	0.04997	0.09213			2.69	-0.0203	0.02186	-0.02655
	2.7	0.01562	0.02498	0.02342			2.7	-0.00468	-0.01093	-0.01093
	2.71	0.06871	-0.00156	0.10618			2.71	-0.00312	0.05778	0.02655
	2.72	0.00156	-0.04685	0.03748			2.72	0.00312	0.02186	0
	2.73	0.07339	-0.01093	0.1015			2.73	0.00937	0.05153	-0.01093
	2.74	0.00625	0	0.02811			2.74	-0.00781	-0.00468	-0.02655
	2.75	0.06715	0.02655	0.08901			2.75	-0.00781	0.02498	-0.01249
	2.76	-0.01405	-0.00468	0.00625			2.76	0.01562	-0.00937	-0.02967
	2.77	0.0609	0.02498	0.05622			2.77	0.01405	0.02655	-0.00468
	2.78	-0.00156	-0.00937	0.01718			2.78	0.01874	-0.01405	-0.01718
	2.79	0.06558	0.00156	0.09057			2.79	0.02655	0.04372	0
	2.8	0.00468	-0.01249	0.02342			2.8	0.01405	-0.00625	-0.02498
	2.81	0.08432	-0.00312	0.08588			2.81	-0.00468	0.04685	-0.01405
	2.82	-0.00468	-0.02498	0.02655			2.82	-0.01093	0.00937	-0.03592
	2.83	0.04685	0.00937	0.1015			2.83	-0.01718	0.04216	-0.01405
	2.84	-0.0203	0.00312	0.02186			2.84	-0.02655	0.00625	-0.03904
	2.85	0.05309	0.02811	0.07027			2.85	-0.00312	0.0609	-0.01562
	2.86	-0.00468	0.01718	0.01874			2.86	0.00781	0.03435	-0.02967
	2.87	0.04997	-0.01405	0.05778			2.87	-0.00156	0.03904	-0.02342
	2.88	-0.02498	-0.02967	0.01562			2.88	-0.00625	-0.04216	-0.01093
	2.89	0.04528	0.00781	0.0812			2.89	-0.00468	0.00468	-0.00468
	2.9	0.00468	-0.02342	0.00312			2.9	0.00468	-0.01405	-0.01405
	2.91	0.07183	0.00156	0.06402			2.91	0.02342	0.0406	0.01249
	2.92	0.01093	0.01093	0.00468			2.92	0.01562	0.00468	0.00156
	2.93	0.05309	0.01562	0.07495			2.93	-0.00312	0.04528	0.00312
	2.94	-0.00468	0.0203	0.01249			2.94	-0.01718	0.01562	-0.03435
	2.95	0.05778	0.02967	0.09681			2.95	-0.01718	0.04841	-0.01874
	2.96	-0.00312	-0.02655	0.02811			2.96	-0.01718	-0.00468	-0.03748
	2.97	0.09213	-0.02342	0.09057			2.97	-0.01562	0.05934	0.00156
	2.98	0.03123	-0.02498	0.01562			2.98	-0.00937	0.02186	0
	2.99	0.07027	-0.00468	0.09213			2.99	0.00781	0.04841	0.01093
	3	0.01093	-0.01249	0.02342			3	-0.00156	0.01093	0.00468
	3.01	0.07651	0.01093	0.07027			3.01	-0.01249	0.05622	0.02655
	3.02	0.00625	-0.00937	-0.00156			3.02	-0.00625	0.00937	-0.00468
	3.03	0.05309	-0.01093	0.05778			3.03	-0.01093	0.03123	-0.01093
	3.04	-0.01405	-0.01562	-0.00312			3.04	-0.0203	-0.01405	-0.04216
	3.05	0.03904	0.01093	0.06871			3.05	-0.01874	0.03592	-0.0203
	3.06	-0.01093	0.02498	0.01405			3.06	0.00468	0.00781	-0.03904
	3.07	0.07027	0.03904	0.06871			3.07	0.00625	0.03904	-0.02342
	3.08	0.01562	0.00625	0.01249			3.08	-0.00937	-0.00781	-0.03123
	3.09	0.07495	-0.01093	0.10306			3.09	0.00156	0.03592	0.00312
	3.1	0.00312	-0.01562	0.02655			3.1	0.00937	-0.01093	0.00781
	3.11	0.05778	0.00156	0.07964			3.11	0.01249	0.06246	0.01562
	3.12	-0.02342	-0.00625	0.03123			3.12	0.00625	0.03904	-0.00625
	3.13	0.04685	0.01249	0.0812			3.13	-0.00312	0.04997	0.01405
	3.14	0.00156	-0.00625	0.01405			3.14	-0.03435	-0.02655	-0.00937
	3.15	0.07339	0.00312	0.06558			3.15	-0.01874	0.02186	0.00312
	3.16	0.01562	0.00468	-0.01405			3.16	-0.00937	-0.03123	-0.01562
	3.17	0.07651	0.00937	0.06715			3.17	0.00781	0.01405	0.00937
	3.18	0.00468	-0.01405	0.02967			3.18	0.00781	0.01249	-0.00781
	3.19	0.05309	0.02498	0.09838			3.19	-0.00937	0.0609	0.02186
	3.2	-0.02342	0.00312	0.02655			3.2	-0.00937	0.01562	-0.00312
	3.21	0.05934	-0.00312	0.07027			3.21	0.00156	0.05153	-0.01093
	3.22	0.01874	-0.02967	0.00312			3.22	-0.00312	-0.00312	-0.03123
	3.23	0.08745	-0.01562	0.07027			3.23	-0.00156	0.02967	-0.00468
	3.24	0.00625	-0.02186	0.00312			3.24	-0.00156	-0.03435	-0.01718
	3.25	0.06715	-0.00625	0.08432			3.25	0.00781	0.02186	-0.00156
	3.26	-0.00312	0.01249	0.02186			3.26	-0.00312	0.01874	-0.01874
	3.27	0.05465	0.03279	0.08276			3.27	-0.00156	0.04528	-0.00156
	3.28	-0.00937	-0.00156	0.02967			3.28	-0.00625	0	-0.00312
	3.29	0.05622	-0.00312	0.08276			3.29	0.00468	0.02967	0.01405
	3.3	0.00468	-0.01249	0.01874			3.3	0.00156	0	-0.00312
	3.31	0.07808	0.01562	0.11087			3.31	0.01562	0.05465	0.00625
	3.32	0.00781	-0.00625	0.02655			3.32	0.00156	0.00781	-0.02811
	3.33	0.07339	-0.00468	0.07339			3.33	0.01249	0.02342	-0.00625
	3.34	0.02186	-0.02811	0.00156			3.34	0	-0.01093	-0.01562
	3.35	0.07964	-0.00625	0.07339			3.35	0.00312	0.05153	0
	3.36	0.01562	-0.00312	0.01093			3.36	-0.01874	0.03123	-0.0203
	3.37	0.07651	0.02186	0.06871			3.37	-0.00312	0.07027	0.00156
	3.38	-0.00156	0.01249	0.00781			3.38	-0.02655	0.01249	-0.01562
	3.39	0.05309	0.03279	0.07183			3.39	-0.0203	0.01874	0.01562
	3.4	-0.0203	0.00781	0.01562			3.4	-0.01405	-0.03748	-0.00156
	3.41	0.0609	0.00781	0.07808			3.41	0.02498	0.02811	0.01093
	3.42	0.01093	-0.01093	-0.00312			3.42	0.04216	0.01249	0.00625
	3.43	0.05778	0.00312	0.08276			3.43	0.03279	0.0406	0.01874
	3.44	-0.02655	-0.00468	0.02655			3.44	-0.01249	-0.00156	-0.01093
	3.45	0.03904	0.01562	0.08901			3.45	0.01093	0.04685	-0.01562
	3.46	-0.01718	0.01405	0.02186			3.46	0.00625	0.01405	-0.0406
	3.47	0.07964	-0.00156	0.08901			3.47	0.00781	0.04372	-0.01562
	3.48	0.02342	-0.01718	0.03123			3.48	-0.01562	0.00156	-0.03592
	3.49	0.0812	0.00781	0.11868			3.49	0.00156	0.05309	0
	3.5	0.00781	-0.00937	0.04528			3.5	0.00312	0.00312	-0.02811
	3.51	0.05622	-0.01405	0.08745			3.51	0.00625	0.01093	0.00625
	3.52	0.00937	-0.00781	0.00625			3.52	-0.00156	-0.00156	0.00937
	3.53	0.07339	0.0203	0.07027			3.53	0.02342	0.05934	0.00468
	3.54	0.00937	0	0.01874			3.54	0.00468	0.0203	-0.03748
	3.55	0.05622	-0.00625	0.10775			3.55	0.01874	0.04216	0.00156
	3.56	-0.00468	-0.01562	0.03279			3.56	0.02655	0.00312	-0.00468
	3.57	0.06246	0.01874	0.09838			3.57	0.03592	0.03748	0.01874
	3.58	0.00156	0.02655	0.03123			3.58	0.00312	-0.01405	-0.00937
	3.59	0.05622	0.01718	0.05778			3.59	-0.00468	0.02655	0
	3.6	0.00625	-0.00468	-0.01093			3.6	-0.00937	-0.01562	-0.03904
	3.61	0.07183	0.01405	0.08745			3.61	-0.00156	0.05778	-0.01093
	3.62	0.00468	-0.00156	0.01249			3.62	-0.00781	0.0203	-0.03904
	3.63	0.05934	0.00312	0.08276			3.63	0.00937	0.03435	-0.00156
	3.64	2.22045e-16	-0.01249	0.02498			3.64	-0.00468	-0.02342	-0.01093
	3.65	0.05934	-0.01249	0.07651			3.65	0.01405	0.01093	0.01405
	3.66	0.00312	-0.01874	0			3.66	-0.00468	-0.00468	-0.0406
	3.67	0.05934	-0.00781	0.06715			3.67	0.00312	0.03748	-0.01562
	3.68	0.00468	-0.01093	0.00156			3.68	-0.00625	-0.00781	-0.02498
	3.69	0.0609	0.00468	0.07808			3.69	0.00937	0.0203	-0.01249
	3.7	-0.00781	-0.00937	0.01718			3.7	-0.01249	-0.00625	-0.0203
	3.71	0.07027	-0.00468	0.06558			3.71	0.00468	0.05309	-0.00625
	3.72	0.00312	-0.01718	0			3.72	0.00781	0.00937	-0.02811
	3.73	0.07495	-0.01249	0.07808			3.73	0.01718	0.04216	0.01405
	3.74	0.02342	-0.01405	-0.01093			3.74	-0.01562	0.00156	0
	3.75	0.09057	0.0203	0.07027			3.75	-0.00468	0.0406	0
	3.76	0.00625	0.01249	0.03904			3.76	-0.02186	0.00468	0.00781
	3.77	0.04528	0.00937	0.09369			3.77	-0.01718	0.0406	0.03123
	3.78	-0.01249	-0.02186	0.01405			3.78	-0.02967	-0.00625	-0.01405
	3.79	0.04997	0	0.0812			3.79	-0.00937	0.03748	-0.01874
	3.8	-0.01874	0.00156	0.02655			3.8	-0.02967	0.01249	-0.01562
	3.81	0.03123	0.00625	0.10618			3.81	-0.00468	0.06246	0.01405
	3.82	-0.01405	0	0.01562			3.82	-0.01249	0.01874	-0.04841
	3.83	0.04841	-0.00156	0.06558			3.83	0.00937	0.03748	-0.0406
	3.84	-0.00468	-0.02498	0.00625			3.84	0.02655	0.00937	-0.03279
	3.85	0.05934	0.00312	0.07183			3.85	0.0406	0.04685	0.00625
	3.86	0.00312	0.00625	0.01093			3.86	-0.00156	-0.00156	-0.02186
	3.87	0.06558	0.00625	0.07339			3.87	-0.01093	0.0406	0.00937
	3.88	0.00156	-0.03123	0.00156			3.88	-0.01874	-0.00625	-0.00937
	3.89	0.06871	0.00781	0.07339			3.89	0.01249	0.03748	0.01562
	3.9	0.00625	0.00781	0.00625			3.9	0.01874	-0.02342	-0.0203
	3.91	0.07495	0.00156	0.0609			3.91	0.02655	0.02498	0.00312
	3.92	0.01718	-0.00625	0.00781			3.92	0.00937	-0.01093	-0.02498
	3.93	0.0609	-0.00468	0.08901			3.93	0.00781	0.02342	-0.00937
	3.94	-0.00312	-0.00156	0.02967			3.94	-0.00312	0.00156	-0.01405
	3.95	0.07027	0.03592	0.08276			3.95	0.02498	0.04997	0.01249
	3.96	0.01718	0.01093	0.01718			3.96	0.0203	0.01093	-0.01093
	3.97	0.07183	0.02342	0.08901			3.97	0.01562	0.04997	0.00468
	3.98	-0.00312	0.00937	0.02498			3.98	-0.00468	0.00156	-0.01874
	3.99	0.04528	0.02655	0.09213			3.99	0.01093	0.03592	-0.00156
	4	-0.01562	0.02498	0.01562			4	-0.00312	0.03279	-0.0203
	4.01	0.06246	0.03592	0.0812			4.01	0.01718	0.05465	0.04216
	4.02	0.00312	0.00937	-0.01093			4.02	0.00156	-0.01562	0.03435
	4.03	0.07027	0.00625	0.06715			4.03	0.00312	0.01874	0.00625
	4.04	0.00781	-0.00625	0.01718			4.04	-0.01874	-0.01405	-0.01093
	4.05	0.08276	-0.00781	0.07183			4.05	-0.00312	0.03904	0.01718
	4.06	2.22045e-16	-0.02655	0.00468			4.06	-0.00937	-0.00312	-0.03592
	4.07	0.04372	-0.01874	0.09057			4.07	0.00625	0.0203	-0.00156
	4.08	-0.02811	-0.00156	0.02342			4.08	0	-0.00625	-0.03123
	4.09	0.05622	0.02498	0.06715			4.09	0.00781	0.04216	-0.01093
	4.1	0.00937	0.02186	0.00625			4.1	-0.03123	0	-0.02655
	4.11	0.09057	0.00937	0.08432			4.11	-0.01562	0.04528	-0.00937
	4.12	0.01405	-0.02811	0.01093			4.12	-0.04997	0.03123	-0.02967
	4.13	0.0609	0.02186	0.07339			4.13	-0.01405	0.07339	-0.00156
	4.14	0.01093	0.00781	0.01718			4.14	-0.02655	0.01093	-0.02342
	4.15	0.07495	-0.00781	0.08901			4.15	0	0.02342	0.01562
	4.16	-0.00156	-0.03123	0.00468			4.16	-0.01405	-0.01405	-0.01405
	4.17	0.04841	-0.00937	0.07027			4.17	0.01874	0.04216	-0.00312
	4.18	0.00312	-0.01718	0.02655			4.18	0.00625	0.00468	-0.02655
	4.19	0.05934	-0.00937	0.12336			4.19	0.01718	0.02186	-0.00781
	4.2	0.00468	-0.01562	0.03904			4.2	-0.02655	-0.01718	-0.01093
	4.21	0.06715	0.00781	0.07495			4.21	-0.00312	0.02342	0.01874
	4.22	0.00781	-0.01249	-0.00468			4.22	0.01405	-0.00312	-0.01249
	4.23	0.06246	-0.02342	0.0609			4.23	0.03435	0.03904	-0.01249
	4.24	0.00781	-0.0203	-0.00781			4.24	0.00468	-0.02342	-0.02655
	4.25	0.06558	-0.00937	0.06402			4.25	-0.00625	0.03123	-0.00156
	4.26	-0.00156	0	0.01093			4.26	-0.03748	0.01562	-0.03435
	4.27	0.04997	0.0203	0.08588			4.27	-0.01874	0.04841	0.02498
	4.28	-0.00312	0.01405	0.02342			4.28	-0.01093	0.00937	0.00156
	4.29	0.06558	-0.00156	0.07027			4.29	0.00937	0.04528	0.00781
	4.3	-0.00781	-0.01874	0.01405			4.3	-0.01562	0.01093	-0.03592
	4.31	0.05622	0.00312	0.08901			4.31	0	0.03748	-0.01093
	4.32	2.22045e-16	0.00468	0.03748			4.32	-0.01874	0.00625	-0.02967
	4.33	0.06871	-0.00937	0.10462			4.33	0.00937	0.04528	-0.00781
	4.34	0.00781	-0.01874	0.04372			4.34	0.00625	-0.00781	-0.01874
	4.35	0.07183	0.00156	0.08432			4.35	0.02967	0.0203	0.01405
	4.36	0.00625	-0.00468	0.00156			4.36	0.0203	0.00781	-0.0203
	4.37	0.07495	-0.00937	0.06558			4.37	0.02967	0.05622	-0.01249
	4.38	-0.00312	-0.01874	0.02186			4.38	-0.0203	0.03435	-0.03748
	4.39	0.06402	0.00312	0.08432			4.39	-0.03123	0.03748	-0.00156
	4.4	0.00781	0.00937	0.01405			4.4	-0.04216	-0.01249	-0.02655
	4.41	0.0609	0.0203	0.08276			4.41	-0.01093	0.02186	-0.00312
	4.42	0.00156	0.00468	0.01562			4.42	-0.02186	-0.01093	0.00156
	4.43	0.06715	0.01249	0.05934			4.43	0.00937	0.0406	0.03904
	4.44	-0.00625	-0.00312	-0.00468			4.44	0.01718	0.01405	0.00937
	4.45	0.05153	0.02811	0.08276			4.45	0.02186	0.04528	0.01093
	4.46	-0.01249	0.00781	0.00312			4.46	-0.00937	-0.00312	-0.0406
	4.47	0.05153	0.01093	0.06871			4.47	0.01093	0.03592	-0.01405
	4.48	-0.00781	0.00312	0.02342			4.48	0.01405	0.02342	-0.02811
	4.49	0.09838	0	0.09994			4.49	0.03592	0.04528	-0.00156
	4.5	0.05934	0.00625	0.00781			4.5	0.00468	0.00937	-0.02967
	4.51	0.13117	0.01093	0.05153			4.51	0	0.03904	0.00625
	4.52	0.09681	-0.00312	-0.01718			4.52	-0.05153	-0.00468	-0.00156
	4.53	0.19988	0.00312	0.07183			4.53	-0.02186	0.0203	0.03123
	4.54	0.16865	-0.02811	0.02655			4.54	-0.01093	-0.01249	-0.00468
	4.55	0.2436	-0.01249	0.09369			4.55	-0.00468	0.03123	-0.01405
	4.56	0.18738	-0.01562	0.02342			4.56	-0.03435	-0.00312	-0.05309
	4.57	0.26702	-0.00937	0.07808			4.57	-0.01249	0.04216	-0.03123
	4.58	0.23423	-0.01718	0.02655			4.58	-0.03592	0.00937	-0.03748
	4.59	0.3248	-0.00312	0.10306			4.59	0.00468	0.04997	0.00625
	4.6	0.27951	-0.02342	0.01562			4.6	-0.00312	0	-0.00781
	4.61	0.34822	-0.01718	0.06402			4.61	0.00156	0.0406	0.00625
	4.62	0.27951	-0.01249	0.00312			4.62	-0.01249	-0.00781	-0.02498
	4.63	0.33261	-0.01093	0.08276			4.63	0.03279	0.05153	0.02342
	4.64	0.26234	-0.03279	0.05622			4.64	0.01249	0.01405	0.01874
	4.65	0.33729	-0.02342	0.09994			4.65	0.01562	0.02186	0.03748
	4.66	0.28576	-0.00937	0.01093			4.66	0.00312	-0.02655	-0.01405
	4.67	0.35134	-0.00156	0.07339			4.67	0.01718	0.02498	-0.0203
	4.68	0.28108	0.00937	0.01718			4.68	-0.01093	-0.00312	-0.03592
	4.69	0.35603	0.00937	0.06558			4.69	-0.00156	0.04685	-0.00312
	4.7	0.3045	0	-0.00468			4.7	-0.03435	0.00156	-0.02186
	4.71	0.36696	0.00625	0.07183			4.71	0.00625	0.03592	0.00937
	4.72	0.29513	-0.00156	0.01405			4.72	0.00156	-0.00937	-0.02811
	4.73	0.36071	0.00625	0.06871			4.73	0.00781	0.02186	-0.01718
	4.74	0.32948	-0.01249	0.00781			4.74	-0.01405	-0.00312	-0.03592
	4.75	0.41068	-0.01093	0.09057			4.75	0.01562	0.03904	0.01249
	4.76	0.32011	0.00312	0.02342			4.76	-0.00312	0.01249	-0.02186
	4.77	0.35603	0.02186	0.07027			4.77	0.01405	0.03435	0
	4.78	0.30762	0.01718	0.00156			4.78	0.0203	-0.00625	-0.01874
	4.79	0.37633	0.03123	0.06402			4.79	0.0609	0.03435	-0.01093
	4.8	0.3248	0.0406	0.00156			4.8	0.02186	-0.00781	-0.05153
	4.81	0.36384	0.07183	0.08588			4.81	-0.00937	0.02811	-0.01093
	4.82	0.27951	0.0609	0.01874			4.82	-0.01874	-0.00468	-0.02655
	4.83	0.37789	0.04841	0.08745			4.83	-0.00156	0.03904	0.01874
	4.84	0.33104	0.05465	0.01718			4.84	-0.01249	0.02655	0.00937
	4.85	0.39194	0.0609	0.06558			4.85	0.00625	0.04685	0.00156
	4.86	0.32636	0.04372	0.00625			4.86	-0.02967	0.00312	-0.0203
	4.87	0.37008	0.06715	0.07339			4.87	-0.00312	0.03435	0.0203
	4.88	0.31543	0.07027	0.03123			4.88	-0.02811	0.00468	-0.02655
	4.89	0.39351	0.06715	0.09057			4.89	-0.01249	0.04528	0.01249
	4.9	0.32948	0.06715	-0.00468			4.9	-0.00468	-0.00625	-0.00937
	4.91	0.37633	0.08745	0.05153			4.91	0.06246	0.05778	0.00937
	4.92	0.32011	0.06402	-0.00625			4.92	0.0203	0.01874	-0.0203
	4.93	0.39194	0.07495	0.08276			4.93	-0.01249	0.04997	-0.00625
	4.94	0.32792	0.1015	0.0406			4.94	-0.04372	0.00468	-0.05309
	4.95	0.38257	0.12336	0.08432			4.95	-0.00312	0.01249	-0.02655
	4.96	0.33885	0.10306	-0.00156			4.96	-0.01405	-0.00312	-0.03279
	4.97	0.41068	0.08901	0.07651			4.97	0.00468	0.05465	0.00937
	4.98	0.3451	0.07183	0.00625			4.98	-0.01718	0.00937	-0.00468
	4.99	0.40444	0.09525	0.07495			4.99	-0.00625	0.01874	0.01718
	5	0.35134	0.1015	0.01093			5	-0.01249	-0.01405	-0.03748
	5.01	0.40444	0.09681	0.0609			5.01	0.0203	0.03279	-0.00468
	5.02	0.33885	0.08901	0.01405			5.02	-0.00937	0.02186	0
	5.03	0.38414	0.08745	0.09525			5.03	0.02498	0.05622	0.01405
	5.04	0.31543	0.07027	0.02811			5.04	0.00468	0.00937	-0.03904
	5.05	0.39819	0.10931	0.08745			5.05	0.02655	0.02186	-0.01405
	5.06	0.33417	0.12024	0.02342			5.06	0.00468	-0.0203	-0.03279
	5.07	0.39663	0.11087	0.08432			5.07	-0.00156	0.03279	0.02967
	5.08	0.33417	0.07339	0.02186			5.08	-0.03279	0.01874	0.00312
	5.09	0.38414	0.07808	0.07808			5.09	0.01249	0.01405	0.01093
	5.1	0.31855	0.08588	0.01093			5.1	-0.01405	-0.03435	-0.03279
	5.11	0.38882	0.09994	0.07651			5.11	-0.00156	-0.00781	0.00781
	5.12	0.32324	0.09681	0.01093			5.12	-0.00625	-0.01718	-0.02967
	5.13	0.406	0.11087	0.11711			5.13	0.01093	0.01562	-0.00468
	5.14	0.34978	0.10931	0.0609			5.14	-0.00781	-0.03123	-0.02655
	5.15	0.39819	0.11711	0.0812			5.15	0.01093	-0.04841	0.00312
	5.16	0.34822	0.09994	-0.00937			5.16	-0.04841	-0.1218	-0.01718
	5.17	0.41849	0.12024	0.04997			5.17	-0.07964	-0.10931	0.00937
	5.18	0.33417	0.12336	0.00312			5.18	-0.20925	-0.15928	-0.01249
	5.19	0.38101	0.10931	0.07495			5.19	-0.32168	-0.13117	-0.00468
	5.2	0.31543	0.09994	0.01405			5.2	-0.44347	-0.19519	-0.05778
	5.21	0.36227	0.09213	0.0609			5.21	-0.49344	-0.17489	-0.03748
	5.22	0.31231	0.08745	-0.01718			5.22	-0.60119	-0.23579	-0.04685
	5.23	0.39819	0.11087	0.06402			5.23	-0.65272	-0.24672	-0.00781
	5.24	0.34198	0.11087	0.01405			5.24	-0.74485	-0.30762	-0.06246
	5.25	0.43254	0.10618	0.10775			5.25	-0.76047	-0.28732	-0.0609
	5.26	0.35759	0.09525	0.04997			5.26	-0.82605	-0.34041	-0.11868
	5.27	0.39507	0.11711	0.09525			5.27	-0.83542	-0.31699	-0.10775
	5.28	0.32636	0.10931	0.00468			5.28	-0.92286	-0.36071	-0.13117
	5.29	0.40444	0.11868	0.05622			5.29	-0.8932	-0.35291	-0.10306
	5.3	0.35134	0.10931	0.00625			5.3	-0.92911	-0.39975	-0.15147
	5.31	0.40287	0.12024	0.09369			5.31	-0.94941	-0.35447	-0.13429
	5.32	0.3451	0.15303	0.02342			5.32	-1.02436	-0.39975	-0.18426
	5.33	0.406	0.16084	0.07651			5.33	-1.02905	-0.35447	-0.16708
	5.34	0.33261	0.13117	0.00468			5.34	-1.05872	-0.39351	-0.16552
	5.35	0.41224	0.11868	0.07495			5.35	-1.04154	-0.36852	-0.13585
	5.36	0.34978	0.1015	0.01562			5.36	-1.07433	-0.40756	-0.16865
	5.37	0.41693	0.11711	0.07495			5.37	-1.05716	-0.38414	-0.15303
	5.38	0.33104	0.12024	0.02498			5.38	-1.11181	-0.42942	-0.19363
	5.39	0.38726	0.11087	0.10618			5.39	-1.10713	-0.38726	-0.17021
	5.4	0.35447	0.1015	0.02655			5.4	-1.11649	-0.39663	-0.21081
	5.41	0.41537	0.11087	0.07808			5.41	-1.08683	-0.37008	-0.1624
	5.42	0.34354	0.11868	0.01093			5.42	-1.11806	-0.42317	-0.18426
	5.43	0.38101	0.13273	0.09369			5.43	-1.11181	-0.40131	-0.15459
	5.44	0.34354	0.13117	0.03748			5.44	-1.15866	-0.42317	-0.19207
	5.45	0.41849	0.12648	0.09369			5.45	-1.11806	-0.39351	-0.17021
	5.46	0.36852	0.13898	0.02967			5.46	-1.13055	-0.4263	-0.19363
	5.47	0.40912	0.13429	0.09369			5.47	-1.11025	-0.38101	-0.16396
	5.48	0.3248	0.12024	0.01718			5.48	-1.14616	-0.42942	-0.19831
	5.49	0.37789	0.11555	0.1015			5.49	-1.12742	-0.38726	-0.17801
	5.5	0.32168	0.10775	0.03123			5.5	-1.13679	-0.4263	-0.2233
	5.51	0.38882	0.11555	0.08901			5.51	-1.10713	-0.37633	-0.19675
	5.52	0.33417	0.12805	0.03435			5.52	-1.14772	-0.38882	-0.23111
	5.53	0.38726	0.1421	0.10775			5.53	-1.12742	-0.37633	-0.20612
	5.54	0.34354	0.13117	0.05465			5.54	-1.14148	-0.43254	-0.21237
	5.55	0.39663	0.11711	0.09994			5.55	-1.10869	-0.39507	-0.17801
	5.56	0.33417	0.10931	0.03279			5.56	-1.17115	-0.43411	-0.21861
	5.57	0.41068	0.13117	0.13273			5.57	-1.14929	-0.40131	-0.20144
	5.58	0.33261	0.1421	0.07339			5.58	-1.18208	-0.4466	-0.25297
	5.59	0.38726	0.11555	0.12805			5.59	-1.1649	-0.39507	-0.20925
	5.6	0.3248	0.09838	0.05934			5.6	-1.19301	-0.41068	-0.23267
	5.61	0.39819	0.09838	0.12024			5.61	-1.15397	-0.38414	-0.18738
	5.62	0.36852	0.11555	0.06558			5.62	-1.15709	-0.42942	-0.2233
	5.63	0.43254	0.11711	0.11243			5.63	-1.13523	-0.37945	-0.19207
	5.64	0.35915	0.11711	0.04841			5.64	-1.17583	-0.39663	-0.23891
	5.65	0.39819	0.13898	0.12648			5.65	-1.13992	-0.37789	-0.2233
	5.66	0.3248	0.14054	0.04528			5.66	-1.15085	-0.43411	-0.23891
	5.67	0.38414	0.14054	0.12805			5.67	-1.12274	-0.39038	-0.19675
	5.68	0.31543	0.1015	0.08745			5.68	-1.14772	-0.43098	-0.24048
	5.69	0.37633	0.10775	0.16552			5.69	-1.11806	-0.40444	-0.2233
	5.7	0.32792	0.12805	0.07495			5.7	-1.16646	-0.44347	-0.24828
	5.71	0.36852	0.12648	0.14054			5.71	-1.14616	-0.40756	-0.20612
	5.72	0.31231	0.11711	0.07183			5.72	-1.17739	-0.4263	-0.2436
	5.73	0.39663	0.13117	0.13117			5.73	-1.13836	-0.38414	-0.23267
	5.74	0.35603	0.14054	0.08745			5.74	-1.13523	-0.42786	-0.25297
	5.75	0.406	0.13741	0.15459			5.75	-1.11025	-0.41068	-0.22486
	5.76	0.32948	0.12492	0.07339			5.76	-1.15709	-0.4466	-0.24204
	5.77	0.40444	0.13117	0.1421			5.77	-1.11181	-0.40444	-0.21081
	5.78	0.35915	0.11399	0.08901			5.78	-1.13679	-0.42317	-0.25453
	5.79	0.41537	0.11399	0.15459			5.79	-1.12899	-0.39663	-0.203
	5.8	0.35134	0.12648	0.0812			5.8	-1.14772	-0.42942	-0.22642
	5.81	0.41537	0.13117	0.14835			5.81	-1.09307	-0.37789	-0.22486
	5.82	0.34041	0.13585	0.07027			5.82	-1.12899	-0.42786	-0.26546
	5.83	0.406	0.14054	0.13585			5.83	-1.11962	-0.39663	-0.22642
	5.84	0.34822	0.12492	0.07808			5.84	-1.1649	-0.42474	-0.25609
	5.85	0.40131	0.10931	0.16708			5.85	-1.12586	-0.3857	-0.21393
	5.86	0.32168	0.10931	0.08588			5.86	-1.15085	-0.39975	-0.22955
	5.87	0.41224	0.12805	0.13117			5.87	-1.10244	-0.39819	-0.20612
	5.88	0.36696	0.13273	0.09681			5.88	-1.15397	-0.45441	-0.24048
	5.89	0.44035	0.11711	0.16552			5.89	-1.14929	-0.406	-0.20768
	5.9	0.35759	0.11555	0.08901			5.9	-1.17583	-0.41849	-0.24828
	5.91	0.39975	0.11243	0.15615			5.91	-1.13367	-0.38257	-0.22486
	5.92	0.35134	0.11711	0.08901			5.92	-1.14148	-0.42005	-0.24984
	5.93	0.40912	0.1218	0.16708			5.93	-1.08058	-0.40287	-0.21081
	5.94	0.33573	0.11868	0.09994			5.94	-1.12899	-0.45597	-0.23735
	5.95	0.39194	0.11868	0.14991			5.95	-1.11181	-0.40287	-0.19675
	5.96	0.31231	0.12805	0.06558			5.96	-1.15709	-0.43098	-0.23891
	5.97	0.39819	0.13585	0.12024			5.97	-1.16959	-0.40756	-0.20456
	5.98	0.34354	0.12648	0.06871			5.98	-1.21487	-0.43567	-0.22798
	5.99	0.37321	0.12492	0.1421			5.99	-1.1649	-0.39351	-0.19988
	6	0.32168	0.10931	0.08901			6	-1.18832	-0.42161	-0.23891
	6.01	0.41849	0.12492	0.15459			6.01	-1.14148	-0.38726	-0.21081
	6.02	0.34822	0.13273	0.07495			6.02	-1.14929	-0.41381	-0.24984
	6.03	0.39038	0.13429	0.11868			6.03	-1.1243	-0.41381	-0.19831
	6.04	0.33261	0.12805	0.07183			6.04	-1.15709	-0.47158	-0.22955
	6.05	0.40912	0.14366	0.15303			6.05	-1.13679	-0.43879	-0.1827
	6.06	0.3451	0.13429	0.09994			6.06	-1.15241	-0.44816	-0.25609
	6.07	0.406	0.13898	0.15459			6.07	-1.11337	-0.39038	-0.24048
	6.08	0.34666	0.13117	0.07964			6.08	-1.13992	-0.43411	-0.27639
	6.09	0.41068	0.12024	0.13273			6.09	-1.14616	-0.40131	-0.2233
	6.1	0.33729	0.11868	0.06715			6.1	-1.17896	-0.41381	-0.23735
	6.11	0.41381	0.11555	0.1421			6.11	-1.13992	-0.39663	-0.21237
	6.12	0.35447	0.11087	0.07964			6.12	-1.15553	-0.42161	-0.27014
	6.13	0.40912	0.13273	0.14522			6.13	-1.12899	-0.38101	-0.21861
	6.14	0.33573	0.12805	0.07964			6.14	-1.15866	-0.43723	-0.25141
	6.15	0.40756	0.11555	0.1421			6.15	-1.13367	-0.40756	-0.19363
	6.16	0.33417	0.12805	0.07964			6.16	-1.15241	-0.43254	-0.2233
	6.17	0.39038	0.13898	0.14678			6.17	-1.13055	-0.39819	-0.21549
	6.18	0.33885	0.13117	0.09057			6.18	-1.1649	-0.41537	-0.25141
	6.19	0.40287	0.12648	0.17333			6.19	-1.15241	-0.39663	-0.19519
	6.2	0.34666	0.11399	0.09213			6.2	-1.16802	-0.42005	-0.23735
	6.21	0.40756	0.11555	0.1421			6.21	-1.1243	-0.37633	-0.21549
	6.22	0.33885	0.12492	0.08432			6.22	-1.15397	-0.42317	-0.26234
	6.23	0.37477	0.13273	0.16084			6.23	-1.13523	-0.41849	-0.24204
	6.24	0.29669	0.13117	0.07183			6.24	-1.17896	-0.43098	-0.26234
	6.25	0.3857	0.12961	0.13273			6.25	-1.14929	-0.38257	-0.21861
	6.26	0.3451	0.1421	0.08588			6.26	-1.16959	-0.42942	-0.24048
	6.27	0.42317	0.15147	0.1421			6.27	-1.11649	-0.38882	-0.22018
	6.28	0.36696	0.13117	0.06871			6.28	-1.14772	-0.42161	-0.24828
	6.29	0.42161	0.12024	0.13898			6.29	-1.11025	-0.41693	-0.18895
	6.3	0.34198	0.12024	0.08432			6.3	-1.16022	-0.44972	-0.21393
	6.31	0.38882	0.11087	0.18426			6.31	-1.1446	-0.40287	-0.19207
	6.32	0.3248	0.11711	0.10931			6.32	-1.16646	-0.43254	-0.25297
	6.33	0.38101	0.13741	0.13429			6.33	-1.13367	-0.40756	-0.22174
	6.34	0.31855	0.11555	0.04528			6.34	-1.15085	-0.4263	-0.24048
	6.35	0.39038	0.12024	0.13429			6.35	-1.09776	-0.39194	-0.20144
	6.36	0.33729	0.11087	0.0812			6.36	-1.10869	-0.44191	-0.22955
	6.37	0.40444	0.10462	0.14366			6.37	-1.09619	-0.40756	-0.20456
	6.38	0.35134	0.1218	0.08901			6.38	-1.15085	-0.43411	-0.25141
	6.39	0.40444	0.14835	0.16708			6.39	-1.14929	-0.38101	-0.21861
	6.4	0.34354	0.11243	0.09994			6.4	-1.18364	-0.41849	-0.23423
	6.41	0.39351	0.07183	0.15147			6.41	-1.13679	-0.37789	-0.18582
	6.42	0.33885	0.07808	0.07495			6.42	-1.17896	-0.42317	-0.22955
	6.43	0.40912	0.1218	0.13273			6.43	-1.15553	-0.39507	-0.21237
	6.44	0.35291	0.1218	0.08276			6.44	-1.17583	-0.42005	-0.24984
	6.45	0.40287	0.12336	0.15928			6.45	-1.1446	-0.37633	-0.20768
	6.46	0.34198	0.12492	0.07495			6.46	-1.17427	-0.41849	-0.23891
	6.47	0.40756	0.11555	0.12648			6.47	-1.13523	-0.38414	-0.21081
	6.48	0.33261	0.11243	0.07183			6.48	-1.15553	-0.42786	-0.24048
	6.49	0.39819	0.10306	0.13117			6.49	-1.13679	-0.39975	-0.19051
	6.5	0.33261	0.1015	0.07495			6.5	-1.16334	-0.42942	-0.26702
	6.51	0.39507	0.13117	0.15615			6.51	-1.11337	-0.39038	-0.23111
	6.52	0.38257	0.14522	0.08901			6.52	-1.14772	-0.44035	-0.26234
	6.53	0.4669	0.14366	0.14366			6.53	-1.12899	-0.41537	-0.23267
	6.54	0.36071	0.12336	0.08432			6.54	-1.16334	-0.45753	-0.25765
	6.55	0.39038	0.12492	0.14835			6.55	-1.14148	-0.406	-0.21861
	6.56	0.32011	0.11868	0.08432			6.56	-1.16959	-0.40444	-0.25609
	6.57	0.40756	0.11399	0.1624			6.57	-1.13055	-0.36696	-0.21393
	6.58	0.34198	0.10306	0.11087			6.58	-1.16959	-0.42005	-0.22955
	6.59	0.39663	0.09369	0.16084			6.59	-1.14616	-0.40444	-0.18895
	6.6	0.35603	0.09994	0.07183			6.6	-1.17739	-0.4263	-0.22642
	6.61	0.40912	0.12492	0.14366			6.61	-1.11962	-0.40131	-0.203
	6.62	0.34354	0.11243	0.07651			6.62	-1.13836	-0.43254	-0.26234
	6.63	0.41224	0.12648	0.13429			6.63	-1.12586	-0.406	-0.22798
	6.64	0.35447	0.13898	0.08901			6.64	-1.17115	-0.43098	-0.25453
	6.65	0.40912	0.11868	0.15459			6.65	-1.15709	-0.39507	-0.2233
	6.66	0.32792	0.10618	0.06871			6.66	-1.18832	-0.42317	-0.26078
	6.67	0.37945	0.12805	0.13741			6.67	-1.15553	-0.37008	-0.21549
	6.68	0.32636	0.15147	0.08588			6.68	-1.16646	-0.40756	-0.24828
	6.69	0.38882	0.14678	0.16708			6.69	-1.11962	-0.38414	-0.203
	6.7	0.33104	0.11399	0.1015			6.7	-1.14616	-0.4263	-0.24984
	6.71	0.40131	0.11555	0.16708			6.71	-1.12118	-0.38414	-0.21549
	6.72	0.33729	0.11555	0.06246			6.72	-1.14148	-0.406	-0.22174
	6.73	0.41068	0.14054	0.11243			6.73	-1.11806	-0.38257	-0.17333
	6.74	0.3451	0.12492	0.07027			6.74	-1.16022	-0.43254	-0.22642
	6.75	0.42474	0.11555	0.14678			6.75	-1.13211	-0.39975	-0.21861
	6.76	0.35603	0.12024	0.08276			6.76	-1.17739	-0.42317	-0.26234
	6.77	0.42005	0.11711	0.15303			6.77	-1.14304	-0.37945	-0.21237
	6.78	0.35603	0.12024	0.08901			6.78	-1.17583	-0.43254	-0.25297
	6.79	0.39507	0.11711	0.14991			6.79	-1.11649	-0.39819	-0.21237
	6.8	0.32168	0.10931	0.07964			6.8	-1.15709	-0.42786	-0.22642
	6.81	0.39194	0.11243	0.13429			6.81	-1.12899	-0.40444	-0.18895
	6.82	0.31543	0.12492	0.09057			6.82	-1.15241	-0.44191	-0.2233
	6.83	0.3857	0.1218	0.17958			6.83	-1.11337	-0.41068	-0.19207
	6.84	0.3451	0.13273	0.09681			6.84	-1.13367	-0.44191	-0.24204
	6.85	0.41068	0.13585	0.13117			6.85	-1.08526	-0.40131	-0.17958
	6.86	0.33885	0.11868	0.06246			6.86	-1.14772	-0.42474	-0.21081
	6.87	0.42005	0.11711	0.13429			6.87	-1.12742	-0.40287	-0.19051
	6.88	0.36227	0.14522	0.07964			6.88	-1.14929	-0.41537	-0.27327
	6.89	0.41068	0.16865	0.14054			6.89	-1.12274	-0.37477	-0.2233
	6.9	0.33573	0.17021	0.0812			6.9	-1.1852	-0.41224	-0.23735
	6.91	0.41537	0.15147	0.12805			6.91	-1.15709	-0.37789	-0.19051
	6.92	0.33261	0.1218	0.04997			6.92	-1.16646	-0.40287	-0.22955
	6.93	0.38414	0.08901	0.13741			6.93	-1.11493	-0.39351	-0.2233
	6.94	0.33729	0.09369	0.0609			6.94	-1.15866	-0.43411	-0.25765
	6.95	0.39975	0.11711	0.14835			6.95	-1.1243	-0.37945	-0.20925
	6.96	0.3248	0.11087	0.12024			6.96	-1.18364	-0.41381	-0.25609
	6.97	0.37477	0.10306	0.16396			6.97	-1.14148	-0.406	-0.19207
	6.98	0.33729	0.12492	0.0812			6.98	-1.17739	-0.45284	-0.2233
	6.99	0.39507	0.13429	0.14054			6.99	-1.12274	-0.41381	-0.18738
	7	0.31699	0.1218	0.09369			7	-1.13055	-0.43098	-0.25297
	7.01	0.39975	0.12336	0.15771			7.01	-1.11025	-0.39819	-0.21237
	7.02	0.32168	0.12805	0.08901			7.02	-1.16802	-0.42161	-0.24828
	7.03	0.38726	0.12648	0.15147			7.03	-1.14304	-0.37945	-0.21081
	7.04	0.33885	0.13898	0.08745			7.04	-1.16334	-0.4263	-0.23735
	7.05	0.42161	0.11243	0.13898			7.05	-1.13836	-0.40131	-0.203
	7.06	0.37008	0.11087	0.07183			7.06	-1.18989	-0.42786	-0.24516
	7.07	0.43879	0.11399	0.13741			7.07	-1.13523	-0.3654	-0.21549
	7.08	0.38726	0.10931	0.09838			7.08	-1.15866	-0.39507	-0.26078
	7.09	0.4466	0.11399	0.1624			7.09	-1.11181	-0.37789	-0.2233
	7.1	0.33573	0.1015	0.09838			7.1	-1.1649	-0.42317	-0.23579
	7.11	0.38101	0.10775	0.15303			7.11	-1.11962	-0.41381	-0.16865
	7.12	0.31231	0.11868	0.09681			7.12	-1.15241	-0.4263	-0.22486
	7.13	0.40287	0.10306	0.15303			7.13	-1.13836	-0.38414	-0.20144
	7.14	0.3451	0.12648	0.0812			7.14	-1.18989	-0.42317	-0.25921
	7.15	0.41849	0.12805	0.12492			7.15	-1.13523	-0.40444	-0.22486
	7.16	0.34198	0.13117	0.07808			7.16	-1.16178	-0.41849	-0.25921
	7.17	0.38726	0.11711	0.15303			7.17	-1.11649	-0.39819	-0.21393
	7.18	0.31543	0.12805	0.08276			7.18	-1.16334	-0.43723	-0.24984
	7.19	0.39975	0.13741	0.13898			7.19	-1.11962	-0.39819	-0.22174
	7.2	0.33261	0.1218	0.07495			7.2	-1.1649	-0.40912	-0.25297
	7.21	0.42005	0.12805	0.1218			7.21	-1.12742	-0.36071	-0.20144
	7.22	0.34822	0.12336	0.07027			7.22	-1.16334	-0.39663	-0.2436
	7.23	0.40912	0.11868	0.14522			7.23	-1.14929	-0.39038	-0.20768
	7.24	0.34354	0.1421	0.09838			7.24	-1.17896	-0.43879	-0.24672
	7.25	0.39819	0.12961	0.17021			7.25	-1.14304	-0.39819	-0.20768
	7.26	0.34041	0.12024	0.0812			7.26	-1.17739	-0.42161	-0.27639
	7.27	0.42005	0.14522	0.10462			7.27	-1.13211	-0.406	-0.23735
	7.28	0.33417	0.13741	0.05465			7.28	-1.15397	-0.41849	-0.24204
	7.29	0.38726	0.11555	0.14991			7.29	-1.11962	-0.36852	-0.18426
	7.3	0.31074	0.13117	0.08901			7.3	-1.16178	-0.42317	-0.22798
	7.31	0.40287	0.13585	0.15459			7.31	-1.12742	-0.40756	-0.19988
	7.32	0.33104	0.12336	0.07964			7.32	-1.16959	-0.44816	-0.23891
	7.33	0.43411	0.10306	0.12961			7.33	-1.12274	-0.39351	-0.18738
	7.34	0.36071	0.09057	0.07495			7.34	-1.13992	-0.41224	-0.22955
	7.35	0.40756	0.09057	0.14366			7.35	-1.10244	-0.38101	-0.19051
	7.36	0.32168	0.09838	0.09213			7.36	-1.15085	-0.43098	-0.22642
	7.37	0.40444	0.10462	0.16084			7.37	-1.11806	-0.39038	-0.19675
	7.38	0.35134	0.11243	0.09525			7.38	-1.17896	-0.41537	-0.24984
	7.39	0.42786	0.1421	0.14366			7.39	-1.13992	-0.38414	-0.22174
	7.4	0.33261	0.16865	0.0812			7.4	-1.15397	-0.41537	-0.24672
	7.41	0.38882	0.15303	0.13898			7.41	-1.10713	-0.39194	-0.21081
	7.42	0.33261	0.13117	0.07339			7.42	-1.14929	-0.43254	-0.26234
	7.43	0.39351	0.12805	0.13429			7.43	-1.1243	-0.406	-0.22642
	7.44	0.30762	0.12024	0.06558			7.44	-1.14148	-0.43567	-0.25453
	7.45	0.37789	0.11087	0.14054			7.45	-1.09776	-0.39819	-0.19675
	7.46	0.31699	0.10306	0.09525			7.46	-1.14616	-0.41537	-0.23735
	7.47	0.39194	0.12024	0.15615			7.47	-1.12118	-0.38882	-0.21237
	7.48	0.33729	0.13741	0.09994			7.48	-1.17739	-0.41068	-0.25765
	7.49	0.42005	0.11087	0.14991			7.49	-1.14148	-0.3857	-0.2233
	7.5	0.34198	0.08276	0.08901			7.5	-1.1649	-0.43098	-0.24984
	7.51	0.39975	0.11087	0.15615			7.51	-1.1243	-0.40131	-0.19207
	7.52	0.3045	0.13741	0.08745			7.52	-1.16646	-0.42317	-0.2436
	7.53	0.39351	0.12648	0.12024			7.53	-1.13992	-0.39194	-0.21861
	7.54	0.32011	0.12336	0.05153			7.54	-1.16802	-0.41693	-0.25453
	7.55	0.41537	0.12492	0.11868			7.55	-1.12118	-0.39507	-0.21549
	7.56	0.36852	0.13585	0.06402			7.56	-1.15241	-0.43254	-0.25297
	7.57	0.41849	0.12492	0.13273			7.57	-1.1243	-0.39819	-0.19988
	7.58	0.34198	0.10618	0.06715			7.58	-1.17271	-0.43098	-0.24516
	7.59	0.42161	0.11555	0.14678			7.59	-1.12118	-0.39194	-0.18582
	7.6	0.32636	0.12336	0.07964			7.6	-1.16022	-0.43879	-0.23111
	7.61	0.38101	0.11087	0.13741			7.61	-1.12742	-0.40131	-0.19363
	7.62	0.32636	0.09525	0.09057			7.62	-1.1649	-0.41224	-0.25297
	7.63	0.41849	0.12024	0.16084			7.63	-1.12742	-0.37789	-0.21861
	7.64	0.34041	0.14678	0.11087			7.64	-1.16022	-0.42161	-0.25765
	7.65	0.39819	0.1218	0.15459			7.65	-1.13523	-0.39975	-0.21081
	7.66	0.33104	0.10618	0.09213			7.66	-1.17896	-0.43567	-0.23111
	7.67	0.39975	0.09213	0.14522			7.67	-1.12742	-0.40287	-0.18738
	7.68	0.34354	0.09369	0.08745			7.68	-1.14616	-0.42161	-0.23891
	7.69	0.41537	0.10306	0.14835			7.69	-1.07433	-0.38414	-0.19831
	7.7	0.34354	0.11087	0.0812			7.7	-1.13055	-0.42786	-0.2233
	7.71	0.42317	0.13898	0.16396			7.71	-1.13211	-0.41224	-0.19051
	7.72	0.33104	0.16865	0.10931			7.72	-1.19301	-0.43567	-0.23423
	7.73	0.39038	0.15147	0.1624			7.73	-1.13992	-0.38257	-0.19831
	7.74	0.31543	0.11243	0.0812			7.74	-1.17896	-0.40756	-0.24516
	7.75	0.39819	0.10306	0.15303			7.75	-1.14304	-0.37321	-0.22018
	7.76	0.32948	0.13117	0.08588			7.76	-1.15866	-0.41068	-0.27639
	7.77	0.39507	0.12805	0.14678			7.77	-1.11337	-0.38101	-0.22955
	7.78	0.33417	0.11868	0.10306			7.78	-1.15085	-0.40287	-0.25765
	7.79	0.40912	0.10931	0.1421			7.79	-1.11493	-0.38414	-0.20612
	7.8	0.34041	0.11711	0.07495			7.8	-1.18676	-0.42942	-0.24516
	7.81	0.406	0.1218	0.13117			7.81	-1.15241	-0.39975	-0.21549
	7.82	0.32011	0.10775	0.09681			7.82	-1.17896	-0.42474	-0.2639
	7.83	0.39819	0.10306	0.16396			7.83	-1.12274	-0.39819	-0.20612
	7.84	0.35759	0.11555	0.08588			7.84	-1.13679	-0.42474	-0.24516
	7.85	0.43411	0.12024	0.12805			7.85	-1.08839	-0.38101	-0.20925
	7.86	0.34198	0.12024	0.06246			7.86	-1.12742	-0.406	-0.24828
	7.87	0.3857	0.1015	0.12492			7.87	-1.09151	-0.40912	-0.17801
	7.88	0.31699	0.12024	0.08901			7.88	-1.16646	-0.44816	-0.22174
	7.89	0.406	0.12805	0.14678			7.89	-1.12742	-0.40444	-0.19051
	7.9	0.33573	0.11555	0.07027			7.9	-1.14148	-0.39819	-0.23579
	7.91	0.42317	0.10462	0.14835			7.91	-1.11337	-0.37164	-0.19675
	7.92	0.36071	0.12336	0.11087			7.92	-1.1649	-0.41068	-0.24516
	7.93	0.41693	0.12336	0.14991			7.93	-1.12742	-0.37789	-0.21081
	7.94	0.34198	0.11243	0.08745			7.94	-1.16178	-0.40912	-0.24672
	7.95	0.42161	0.1015	0.14054			7.95	-1.11806	-0.39663	-0.20925
	7.96	0.32636	0.11399	0.09213			7.96	-1.17115	-0.42786	-0.27171
	7.97	0.39975	0.11711	0.12336			7.97	-1.16178	-0.39663	-0.21393
	7.98	0.34354	0.12648	0.06246			7.98	-1.19613	-0.4466	-0.25297
	7.99	0.406	0.12961	0.13273			7.99	-1.13367	-0.40287	-0.19831
	8	0.30606	0.13117	0.08276			8	-1.16178	-0.40444	-0.22955
	8.01	0.39507	0.15459	0.1421			8.01	-1.10869	-0.36228	-0.18426
	8.02	0.34822	0.1624	0.07339			8.02	-1.15085	-0.40444	-0.24828
	8.03	0.41068	0.12961	0.13741			8.03	-1.13055	-0.39975	-0.21081
	8.04	0.33417	0.09213	0.09369			8.04	-1.16178	-0.44816	-0.25765
	8.05	0.41537	0.08276	0.14991			8.05	-1.11962	-0.41381	-0.21237
	8.06	0.32324	0.1015	0.09838			8.06	-1.16802	-0.41693	-0.26234
	8.07	0.39038	0.11399	0.16396			8.07	-1.104	-0.39819	-0.20612
	8.08	0.33729	0.11399	0.11555			8.08	-1.16959	-0.43567	-0.25609
	8.09	0.43411	0.11555	0.16708			8.09	-1.1243	-0.40131	-0.203
	8.1	0.33104	0.10775	0.07964			8.1	-1.17739	-0.42005	-0.23579
	8.11	0.38257	0.10462	0.12648			8.11	-1.1446	-0.41068	-0.21081
	8.12	0.3045	0.10462	0.06871			8.12	-1.18052	-0.44816	-0.23111
	8.13	0.39507	0.08901	0.15771			8.13	-1.13211	-0.42317	-0.17489
	8.14	0.33104	0.10775	0.11399			8.14	-1.15709	-0.41849	-0.25297
	8.15	0.42005	0.11399	0.14835			8.15	-1.13055	-0.37945	-0.23111
	8.16	0.3451	0.1218	0.08432			8.16	-1.18052	-0.41849	-0.26234
	8.17	0.40756	0.11555	0.14054			8.17	-1.14148	-0.39194	-0.18738
	8.18	0.32168	0.11243	0.07808			8.18	-1.17583	-0.42317	-0.22174
	8.19	0.38882	0.10775	0.14054			8.19	-1.10088	-0.3857	-0.20144
	8.2	0.30606	0.11087	0.08745			8.2	-1.16959	-0.43411	-0.25453
	8.21	0.38101	0.11243	0.14366			8.21	-1.14929	-0.3857	-0.21705
	8.22	0.32948	0.1218	0.08901			8.22	-1.19145	-0.40912	-0.24516
	8.23	0.43098	0.12961	0.13117			8.23	-1.13523	-0.40756	-0.18426
	8.24	0.35759	0.1218	0.06246			8.24	-1.16646	-0.43411	-0.25297
	8.25	0.40287	0.11243	0.12336			8.25	-1.1243	-0.37945	-0.20925
	8.26	0.3248	0.1218	0.05622			8.26	-1.16022	-0.41068	-0.26702
	8.27	0.39507	0.14366	0.1421			8.27	-1.11962	-0.36852	-0.21393
	8.28	0.32011	0.14366	0.11243			8.28	-1.17115	-0.40444	-0.25921
	8.29	0.40912	0.13741	0.16552			8.29	-1.11649	-0.39975	-0.19831
	8.3	0.34666	0.10775	0.1015			8.3	-1.14772	-0.43567	-0.25141
	8.31	0.42161	0.12336	0.14835			8.31	-1.10869	-0.42161	-0.20612
	8.32	0.32168	0.13117	0.07808			8.32	-1.14148	-0.4466	-0.23735
	8.33	0.41068	0.11868	0.14991			8.33	-1.10244	-0.40444	-0.20144
	8.34	0.35603	0.11399	0.09369			8.34	-1.16334	-0.42786	-0.24828
	8.35	0.43723	0.09994	0.13429			8.35	-1.14772	-0.40912	-0.18895
	8.36	0.34041	0.11243	0.06558			8.36	-1.1852	-0.41849	-0.24672
	8.37	0.40131	0.10306	0.11711			8.37	-1.1243	-0.37945	-0.17801
	8.38	0.30606	0.10931	0.07183			8.38	-1.16802	-0.41693	-0.21861
	8.39	0.39507	0.10618	0.14522			8.39	-1.12899	-0.39663	-0.19207
	8.4	0.32792	0.13741	0.08901			8.4	-1.16334	-0.43411	-0.22642
	8.41	0.40287	0.14678	0.12492			8.41	-1.12274	-0.40912	-0.19831
	8.42	0.34198	0.12805	0.0609			8.42	-1.17115	-0.41068	-0.25921
	8.43	0.41849	0.11711	0.12805			8.43	-1.11962	-0.38726	-0.21081
	8.44	0.34354	0.11555	0.08588			8.44	-1.1446	-0.406	-0.26234
	8.45	0.41693	0.11087	0.15615			8.45	-1.11962	-0.38726	-0.21237
	8.46	0.33729	0.12648	0.08745			8.46	-1.18208	-0.4263	-0.25141
	8.47	0.39819	0.10462	0.12492			8.47	-1.15241	-0.406	-0.19363
	8.48	0.33417	0.09525	0.05465			8.48	-1.18676	-0.42942	-0.24828
	8.49	0.40444	0.10775	0.12805			8.49	-1.14304	-0.39507	-0.21081
	8.5	0.3248	0.11711	0.08432			8.5	-1.19613	-0.44972	-0.23891
	8.51	0.40287	0.12024	0.13741			8.51	-1.11806	-0.40444	-0.16865
	8.52	0.34198	0.10931	0.07651			8.52	-1.16022	-0.42161	-0.23735
	8.53	0.43411	0.09994	0.13898			8.53	-1.13367	-0.37321	-0.22955
	8.54	0.36071	0.1218	0.08745			8.54	-1.16959	-0.37321	-0.26078
	8.55	0.42942	0.12648	0.13585			8.55	-1.11493	-0.36852	-0.20144
	8.56	0.32324	0.13741	0.08588			8.56	-1.18364	-0.42005	-0.25765
	8.57	0.37633	0.14991	0.13429			8.57	-1.13836	-0.41537	-0.21393
	8.58	0.31699	0.13273	0.09525			8.58	-1.15553	-0.43098	-0.25141
	8.59	0.37945	0.13898	0.17333			8.59	-1.11806	-0.37633	-0.20144
	8.6	0.33417	0.13117	0.11087			8.6	-1.17115	-0.39351	-0.24672
	8.61	0.43411	0.12024	0.14991			8.61	-1.10869	-0.39819	-0.19363
	8.62	0.34354	0.09057	0.0609			8.62	-1.14929	-0.43723	-0.20612
	8.63	0.38726	0.09369	0.12336			8.63	-1.10244	-0.406	-0.15771
	8.64	0.30762	0.11868	0.07808			8.64	-1.16646	-0.42005	-0.25765
	8.65	0.39351	0.12492	0.13429			8.65	-1.14304	-0.37633	-0.22955
	8.66	0.3248	0.13585	0.08276			8.66	-1.18676	-0.42474	-0.25297
	8.67	0.40444	0.13585	0.14054			8.67	-1.13679	-0.39663	-0.19207
	8.68	0.34354	0.12336	0.09838			8.68	-1.17583	-0.41537	-0.25297
	8.69	0.42317	0.10306	0.14678			8.69	-1.09463	-0.38882	-0.22174
	8.7	0.32948	0.1015	0.09057			8.7	-1.13367	-0.40444	-0.2639
	8.71	0.39819	0.10931	0.14835			8.71	-1.12118	-0.38101	-0.22018
	8.72	0.33573	0.11243	0.09213			8.72	-1.19145	-0.42942	-0.27327
	8.73	0.42786	0.11399	0.15928			8.73	-1.1446	-0.40444	-0.21393
	8.74	0.35603	0.11087	0.08745			8.74	-1.17739	-0.41224	-0.23735
	8.75	0.41068	0.09057	0.13741			8.75	-1.11962	-0.38101	-0.1624
	8.76	0.33417	0.1015	0.06715			8.76	-1.15553	-0.406	-0.20144
	8.77	0.40131	0.09369	0.14054			8.77	-1.10556	-0.37008	-0.17333
	8.78	0.32168	0.11243	0.09525			8.78	-1.16646	-0.41068	-0.25297
	8.79	0.41537	0.13585	0.13898			8.79	-1.1446	-0.41381	-0.2233
	8.8	0.34354	0.13117	0.07183			8.8	-1.18676	-0.41849	-0.26234
	8.81	0.40131	0.10775	0.13273			8.81	-1.1243	-0.406	-0.22018
	8.82	0.32168	0.10775	0.07027			8.82	-1.17271	-0.43879	-0.27171
	8.83	0.39663	0.11087	0.14054			8.83	-1.12586	-0.41693	-0.20456
	8.84	0.32948	0.12024	0.08588			8.84	-1.15085	-0.42786	-0.23423
	8.85	0.40131	0.13741	0.16708			8.85	-1.09151	-0.38414	-0.203
	8.86	0.32011	0.11868	0.11399			8.86	-1.15866	-0.40444	-0.27639
	8.87	0.38882	0.09369	0.1421			8.87	-1.11493	-0.3857	-0.21081
	8.88	0.32324	0.09681	0.06246			8.88	-1.16178	-0.41381	-0.2436
	8.89	0.39975	0.10618	0.12492			8.89	-1.12586	-0.37945	-0.17958
	8.9	0.3451	0.11243	0.0812			8.9	-1.20238	-0.39975	-0.24204
	8.91	0.42161	0.11711	0.1624			8.91	-1.1446	-0.38882	-0.2233
	8.92	0.33573	0.1421	0.08276			8.92	-1.16802	-0.42786	-0.27483
	8.93	0.38101	0.13429	0.14366			8.93	-1.11962	-0.40131	-0.19831
	8.94	0.30762	0.12336	0.08276			8.94	-1.15241	-0.42317	-0.24516
	8.95	0.38726	0.12336	0.1218			8.95	-1.07902	-0.40912	-0.19675
	8.96	0.32324	0.11555	0.07964			8.96	-1.1446	-0.42317	-0.25453
	8.97	0.41537	0.09994	0.13429			8.97	-1.13211	-0.39507	-0.22642
	8.98	0.35603	0.1015	0.09057			8.98	-1.18676	-0.4263	-0.25297
	8.99	0.41849	0.10306	0.15303			8.99	-1.11649	-0.37945	-0.18582
	9	0.32792	0.10306	0.09213			9	-1.14148	-0.38101	-0.23423
	9.01	0.39194	0.10775	0.13273			9.01	-1.11025	-0.38257	-0.19675
	9.02	0.31699	0.1218	0.0609			9.02	-1.16334	-0.43723	-0.25765
	9.03	0.38882	0.14991	0.14054			9.03	-1.10713	-0.40912	-0.19831
	9.04	0.32948	0.15147	0.1015			9.04	-1.16178	-0.41381	-0.24516
	9.05	0.41537	0.13429	0.14678			9.05	-1.11181	-0.39194	-0.21705
	9.06	0.34198	0.12336	0.07808			9.06	-1.15553	-0.41849	-0.25765
	9.07	0.406	0.10462	0.15303			9.07	-1.08526	-0.39975	-0.19831
	9.08	0.33104	0.12336	0.07964			9.08	-1.15241	-0.42005	-0.23891
	9.09	0.40444	0.13898	0.14522			9.09	-1.13367	-0.3654	-0.21705
	9.1	0.33885	0.13429	0.08432			9.1	-1.18364	-0.40444	-0.27483
	9.11	0.42474	0.11243	0.15147			9.11	-1.12586	-0.39819	-0.20612
	9.12	0.3248	0.1015	0.07495			9.12	-1.17115	-0.41693	-0.22955
	9.13	0.39507	0.11868	0.14835			9.13	-1.12742	-0.3857	-0.17489
	9.14	0.31543	0.10931	0.07964			9.14	-1.17115	-0.42317	-0.25453
	9.15	0.42161	0.10775	0.13273			9.15	-1.12586	-0.39663	-0.22486
	9.16	0.34822	0.11243	0.07183			9.16	-1.16802	-0.44972	-0.27795
	9.17	0.40912	0.12336	0.1218			9.17	-1.10869	-0.41224	-0.2233
	9.18	0.32011	0.12648	0.07027			9.18	-1.16802	-0.40912	-0.2639
	9.19	0.39663	0.1218	0.14366			9.19	-1.11025	-0.37789	-0.20768
	9.2	0.31543	0.12648	0.07808			9.2	-1.15397	-0.40756	-0.2436
	9.21	0.41224	0.10775	0.14054			9.21	-1.11962	-0.36228	-0.19675
	9.22	0.35291	0.11243	0.10462			9.22	-1.19301	-0.39038	-0.25765
	9.23	0.42161	0.12336	0.13585			9.23	-1.14929	-0.39663	-0.203
	9.24	0.3451	0.12648	0.07339			9.24	-1.17583	-0.43411	-0.23579
	9.25	0.40756	0.1218	0.13117			9.25	-1.09307	-0.40912	-0.19519
	9.26	0.32792	0.12336	0.07651			9.26	-1.14148	-0.42005	-0.25609
	9.27	0.40444	0.11087	0.13429			9.27	-1.10556	-0.38414	-0.20456
	9.28	0.32324	0.10462	0.07651			9.28	-1.15397	-0.41849	-0.25765
	9.29	0.38414	0.10306	0.13898			9.29	-1.11649	-0.406	-0.20925
	9.3	0.31855	0.10306	0.09369			9.3	-1.1649	-0.42786	-0.2639
	9.31	0.40912	0.09838	0.15303			9.31	-1.11806	-0.38882	-0.19831
	9.32	0.33261	0.10931	0.09057			9.32	-1.15397	-0.43411	-0.23267
	9.33	0.39819	0.11243	0.14054			9.33	-1.10556	-0.41381	-0.20456
	9.34	0.32948	0.12492	0.07808			9.34	-1.17583	-0.42474	-0.26546
	9.35	0.40131	0.15459	0.15615			9.35	-1.15397	-0.39975	-0.20768
	9.36	0.32948	0.14991	0.07495			9.36	-1.18364	-0.42005	-0.24984
	9.37	0.40131	0.09525	0.10462			9.37	-1.10869	-0.39194	-0.19831
	9.38	0.32792	0.09369	0.0609			9.38	-1.16959	-0.40912	-0.23891
	9.39	0.39351	0.11243	0.13429			9.39	-1.12586	-0.39038	-0.19363
	9.4	0.34978	0.12492	0.08276			9.4	-1.16022	-0.40287	-0.24672
	9.41	0.43098	0.09838	0.14054			9.41	-1.11025	-0.35134	-0.21549
	9.42	0.36852	0.10775	0.09057			9.42	-1.16178	-0.39819	-0.28108
	9.43	0.41381	0.12336	0.17177			9.43	-1.11962	-0.40756	-0.19363
	9.44	0.31231	0.11711	0.10775			9.44	-1.16022	-0.4466	-0.25297
	9.45	0.37789	0.11087	0.15147			9.45	-1.12118	-0.40444	-0.21237
	9.46	0.32948	0.11399	0.07339			9.46	-1.18208	-0.43098	-0.26546
	9.47	0.406	0.13429	0.15771			9.47	-1.11806	-0.38882	-0.21081
	9.48	0.32168	0.10931	0.10775			9.48	-1.14304	-0.39663	-0.25921
	9.49	0.39819	0.10306	0.14678			9.49	-1.10869	-0.37321	-0.21393
	9.5	0.32168	0.09994	0.05934			9.5	-1.17896	-0.40756	-0.26234
	9.51	0.406	0.11243	0.12024			9.51	-1.11806	-0.38257	-0.19988
	9.52	0.31855	0.11868	0.09369			9.52	-1.13679	-0.39194	-0.23579
	9.53	0.38414	0.11243	0.14054			9.53	-1.09463	-0.37164	-0.18582
	9.54	0.33261	0.11555	0.0812			9.54	-1.17271	-0.40912	-0.25297
	9.55	0.40444	0.08745	0.15771			9.55	-1.13679	-0.39975	-0.20144
	9.56	0.32636	0.07495	0.09681			9.56	-1.19301	-0.43567	-0.25921
	9.57	0.40444	0.09838	0.13898			9.57	-1.14148	-0.40756	-0.21081
	9.58	0.32636	0.11868	0.07339			9.58	-1.16178	-0.40287	-0.25297
	9.59	0.40131	0.13117	0.13273			9.59	-1.10244	-0.37321	-0.20612
	9.6	0.33573	0.13273	0.07183			9.6	-1.16646	-0.41224	-0.2639
	9.61	0.41224	0.11868	0.13273			9.61	-1.12586	-0.41693	-0.21705
	9.62	0.34041	0.09681	0.08745			9.62	-1.16334	-0.43879	-0.24048
	9.63	0.41068	0.08276	0.13741			9.63	-1.12118	-0.39038	-0.17958
	9.64	0.32636	0.11555	0.09525			9.64	-1.17739	-0.41224	-0.21549
	9.65	0.42474	0.09994	0.15303			9.65	-1.11806	-0.38414	-0.17333
	9.66	0.37164	0.10462	0.10306			9.66	-1.16646	-0.41224	-0.25297
	9.67	0.42317	0.10306	0.16552			9.67	-1.11806	-0.39194	-0.20456
	9.68	0.31855	0.10462	0.08901			9.68	-1.15866	-0.43567	-0.24204
	9.69	0.40287	0.11868	0.11711			9.69	-1.11806	-0.42474	-0.20144
	9.7	0.29825	0.10931	0.06402			9.7	-1.15709	-0.43723	-0.25453
	9.71	0.37477	0.11555	0.14991			9.71	-1.11025	-0.39194	-0.18582
	9.72	0.32168	0.12805	0.0812			9.72	-1.14929	-0.41693	-0.24048
	9.73	0.41068	0.12492	0.14678			9.73	-1.10869	-0.38882	-0.18582
	9.74	0.33417	0.13429	0.08901			9.74	-1.16334	-0.42005	-0.25453
	9.75	0.40444	0.12492	0.13273			9.75	-1.12118	-0.37789	-0.19831
	9.76	0.32948	0.12336	0.04841			9.76	-1.15085	-0.40756	-0.21393
	9.77	0.406	0.12336	0.09994			9.77	-1.08995	-0.39663	-0.16552
	9.78	0.36227	0.11868	0.07495			9.78	-1.1649	-0.42942	-0.2233
	9.79	0.4466	0.12336	0.13898			9.79	-1.14304	-0.39038	-0.20144
	9.8	0.35603	0.13117	0.0812			9.8	-1.18364	-0.40912	-0.25297
	9.81	0.41381	0.13429	0.13429			9.81	-1.11025	-0.38257	-0.19831
	9.82	0.33573	0.12805	0.08745			9.82	-1.15553	-0.38882	-0.24204
	9.83	0.40131	0.10618	0.12336			9.83	-1.13992	-0.36384	-0.18426
	9.84	0.3248	0.1015	0.05153			9.84	-1.19145	-0.42005	-0.24516
	9.85	0.39507	0.13273	0.14366			9.85	-1.11806	-0.42161	-0.19988
	9.86	0.31074	0.12336	0.07964			9.86	-1.15866	-0.45284	-0.25453
	9.87	0.37945	0.1015	0.11711			9.87	-1.10713	-0.41849	-0.21081
	9.88	0.3248	0.12336	0.08588			9.88	-1.16334	-0.41381	-0.23735
	9.89	0.406	0.11555	0.14678			9.89	-1.12274	-0.39507	-0.17333
	9.9	0.33261	0.11087	0.09057			9.9	-1.15709	-0.4263	-0.22486
	9.91	0.406	0.11555	0.14366			9.91	-1.11493	-0.39975	-0.19988
	9.92	0.33729	0.12648	0.09057			9.92	-1.16178	-0.41693	-0.26078
	9.93	0.40912	0.10931	0.16396			9.93	-1.09463	-0.37164	-0.21861
	9.94	0.32792	0.10931	0.09369			9.94	-1.15397	-0.37321	-0.27014
	9.95	0.40131	0.09057	0.13117			9.95	-1.0837	-0.35291	-0.17958
	9.96	0.31855	0.09525	0.07027			9.96	-1.10244	-0.39819	-0.21861
	9.97	0.40131	0.09057	0.11399			9.97	-1.01031	-0.39038	-0.18426
	9.98	0.33261	0.08276	0.05465			9.98	-1.00875	-0.42005	-0.27795
	9.99	0.40756	0.06715	0.12961			9.99	-0.901	-0.41068	-0.24048
	10	0.34041	0.04685	0.09525			10	-0.84166	-0.40912	-0.25609
	10.01	0.41537	0.0203	0.14366			10.01	-0.66521	-0.35915	-0.17958
	10.02	0.34198	0.03904	0.09057			10.02	-0.59026	-0.37945	-0.23267
	10.03	0.40131	0.03904	0.1421			10.03	-0.45597	-0.36696	-0.18895
	10.04	0.33261	0.02811	0.0812			10.04	-0.4466	-0.40287	-0.22798
	10.05	0.39819	0.03435	0.12805			10.05	-0.34198	-0.39663	-0.16708
	10.06	0.33261	0.0203	0.07339			10.06	-0.35915	-0.40912	-0.2233
	10.07	0.41068	0.02498	0.14054			10.07	-0.2639	-0.36696	-0.18582
	10.08	0.33573	0.04216	0.10618			10.08	-0.27014	-0.38414	-0.25765
	10.09	0.40131	0.03904	0.14366			10.09	-0.18114	-0.33104	-0.18738
	10.1	0.3248	0.05934	0.07964			10.1	-0.21237	-0.32636	-0.23891
	10.11	0.39819	0.03123	0.12492			10.11	-0.15615	-0.28576	-0.18114
	10.12	0.32011	-0.00468	0.05309			10.12	-0.19051	-0.27795	-0.24828
	10.13	0.38882	-0.03748	0.11087			10.13	-0.10462	-0.2233	-0.20612
	10.14	0.29513	-0.02186	0.05465			10.14	-0.16084	-0.18895	-0.24828
	10.15	0.32324	0.01562	0.10462			10.15	-0.08588	-0.13429	-0.19207
	10.16	0.21237	0.03279	0.04685			10.16	-0.10618	-0.13117	-0.26702
	10.17	0.25297	0.0203	0.11087			10.17	-0.05778	-0.08745	-0.20144
	10.18	0.13585	0.00781	0.06246			10.18	-0.12336	-0.09681	-0.23891
	10.19	0.18582	0.00937	0.11868			10.19	-0.06558	-0.03592	-0.20144
	10.2	0.09369	0.01093	0.03123			10.2	-0.10618	-0.03435	-0.21393
	10.21	0.16396	0.01405	0.06715			10.21	-0.03904	-0.00781	-0.1421
	10.22	0.08432	0.01718	0.00625			10.22	-0.09213	-0.06402	-0.22018
	10.23	0.14522	-0.00781	0.06402			10.23	-0.05622	-0.05622	-0.19363
	10.24	0.03435	0.00781	0.03592			10.24	-0.09681	-0.05622	-0.23891
	10.25	0.10618	0.01405	0.07808			10.25	-0.04997	-0.0203	-0.1827
	10.26	0.03123	0.01874	0.02342			10.26	-0.09369	-0.03592	-0.24516
	10.27	0.1015	0.00781	0.07651			10.27	-0.01405	-0.00312	-0.20612
	10.28	0.01874	-0.01249	0.02342			10.28	-0.0609	-0.01874	-0.25141
	10.29	0.09994	-0.01874	0.07495			10.29	-0.01874	-0.01093	-0.19675
	10.3	0.03748	0.00156	0.01718			10.3	-0.09057	-0.03592	-0.22798
	10.31	0.11555	0.00781	0.06715			10.31	-0.03748	0.00156	-0.17021
	10.32	0.01874	0.00781	0.01874			10.32	-0.09838	-0.01562	-0.22642
	10.33	0.09994	0.01562	0.09213			10.33	-0.03123	0.02186	-0.17489
	10.34	0.03279	0.01718	0.03123			10.34	-0.09057	-0.00312	-0.19988
	10.35	0.09994	-0.00625	0.07808			10.35	-0.03123	0	-0.12492
	10.36	0.02811	-0.00312	0.01562			10.36	-0.07652	-0.01405	-0.15459
	10.37	0.09838	0.01562	0.09057			10.37	-0.01562	0.01562	-0.06558
	10.38	0.03123	0.01718	0.03748			10.38	-0.0609	-0.01874	-0.09213
	10.39	0.11087	0.01718	0.07027			10.39	-0.01718	-0.00312	-0.01562
	10.4	0.02186	0.00156	0.01249			10.4	-0.0812	-0.01405	-0.06558
	10.41	0.06871	0.02186	0.06871			10.41	0.00781	0.02498	-0.02655
	10.42	-0.00156	0.0203	0.04997			10.42	-0.04216	0.00937	-0.06246
	10.43	0.07651	0.00937	0.10462			10.43	0.00156	0.01249	-0.01718
	10.44	0.01562	0.00156	0.02498			10.44	-0.04997	-0.00781	-0.06715
	10.45	0.09838	-0.01093	0.0609			10.45	0.01405	0.0203	0.01874
	10.46	0.03592	-0.00625	0.01249			10.46	-0.05622	-0.00312	-0.04216
	10.47	0.11399	-0.01405	0.08276			10.47	0	0.03748	-0.00937
	10.48	0.02342	-0.00937	0.00468			10.48	-0.0609	0.00937	-0.09057
	10.49	0.06246	-0.01562	0.06402			10.49	-0.01562	0.0203	-0.02498
	10.5	-0.02498	0.00156	0.01405			10.5	-0.06246	-0.02811	-0.05465
	10.51	0.05778	0.01874	0.09369			10.51	-0.00468	0.00781	-0.01093
	10.52	0.00937	0.0203	0.03904			10.52	-0.05465	-0.00156	-0.06715
	10.53	0.08901	0.02811	0.09525			10.53	0.00781	0.01562	-0.00937
	10.54	0.02186	0.01405	0.03279			10.54	-0.02186	0.00468	-0.05153
	10.55	0.10618	0	0.09369			10.55	0.01249	0.02498	0.01405
	10.56	0.02811	0.0203	0.02811			10.56	-0.05465	0.00625	-0.0406
	10.57	0.09369	0.00156	0.04841			10.57	0.01562	0.01562	0.01405
	10.58	0.00625	-0.01562	-0.00312			10.58	-0.03279	0.00781	-0.05934
	10.59	0.06715	-0.00312	0.07339			10.59	0.00156	0.03592	0
	10.6	0.00625	0	0.01874			10.6	-0.04372	0.0203	-0.04216
	10.61	0.09213	-0.01249	0.05934			10.61	-0.00468	0.04528	-0.00156
	10.62	0.0203	0.01562	0.00625			10.62	-0.05153	0	-0.05309
	10.63	0.09681	-0.00156	0.07651			10.63	0.01249	0.01093	0.01093
	10.64	0.02186	-0.01718	0.01874			10.64	-0.03592	-0.02967	-0.05153
	10.65	0.08745	-0.01718	0.0812			10.65	0.01562	0.00156	-0.00156
	10.66	-0.01093	0.00312	0.01874			10.66	-0.04372	0.01874	-0.04685
	10.67	0.06246	0.01874	0.07964			10.67	-0.00156	0.03748	0.01093
	10.68	-0.00156	0.01562	0.03279			10.68	-0.06715	0	-0.0406
	10.69	0.07964	-0.00625	0.09681			10.69	-0.00156	0.03435	0.01249
	10.7	-0.00625	-0.01249	0.04685			10.7	-0.02186	0.02342	-0.04216
	10.71	0.07808	-0.00156	0.09057			10.71	0.04685	0.02967	0.02186
	10.72	0.00625	0.01405	0.01249			10.72	-0.01249	-0.00625	-0.01874
	10.73	0.09681	0.01249	0.06558			10.73	0.0406	0.02498	0.01405
	10.74	0.01874	0	0.02811			10.74	-0.03592	0.00781	-0.05778
	10.75	0.07339	-0.02498	0.08276			10.75	0.00781	0.03435	0.01874
	10.76	-0.00625	-0.02655	0.02655			10.76	-0.05465	0.01249	-0.01405
	10.77	0.0812	-0.01405	0.09057			10.77	-0.00312	0.03748	-0.00625
	10.78	0.00156	0.01405	0.0203			10.78	-0.06246	0.01405	-0.06246
	10.79	0.07183	0.03592	0.07964			10.79	0.01405	0.01874	0.02655
	10.8	-0.00156	0.01249	0.0203			10.8	-0.02811	-0.00312	-0.02811
	10.81	0.06402	-0.01249	0.07808			10.81	0.01874	0.01093	0.03279
	10.82	2.22045e-16	0.00625	0.02811			10.82	-0.04997	0.01093	-0.0203
	10.83	0.09213	0.01718	0.07808			10.83	0.03123	0.05465	0.03123
	10.84	0.01249	0.01249	0.03123			10.84	-0.01405	0.02186	-0.03904
	10.85	0.1015	-0.00312	0.08276			10.85	0.03279	0.00312	-0.00156
	10.86	0.02342	0	0.01718			10.86	-0.01562	-0.02498	-0.04997
	10.87	0.07495	0.00312	0.07339			10.87	0.01093	0.01562	0.03279
	10.88	-0.00312	-0.01093	0.02342			10.88	-0.05153	0.02655	-0.03123
	10.89	0.06871	-0.01874	0.0812			10.89	0.03592	0.06246	-0.01249
	10.9	2.22045e-16	-0.00937	0.03279			10.9	-0.0203	0.02186	-0.07495
	10.91	0.07495	0.00468	0.09213			10.91	0.0203	0.01874	0.00468
	10.92	0.01405	0.03748	0.01249			10.92	-0.02967	0.00468	-0.0406
	10.93	0.1015	0.04997	0.06402			10.93	0.04216	0.03279	0.01874
	10.94	0.01874	0.01874	0.01718			10.94	-0.01093	0.00468	-0.04528
	10.95	0.08432	-0.01405	0.06558			10.95	0.03123	0.01249	-0.00625
	10.96	0.00312	-0.03435	-0.00156			10.96	-0.03904	-0.00781	-0.04997
	10.97	0.06558	-0.03592	0.03435			10.97	-0.00312	-0.00625	0.01249
	10.98	0.01718	-0.00468	0			10.98	-0.05465	-0.00468	-0.04685
	10.99	0.08745	-0.00625	0.08276			10.99	0.00781	0.03279	0.02186
	11	0.00781	-0.01093	0.03748			11	-0.04685	0.01562	-0.02186
	11.01	0.07183	0.00312	0.08901			11.01	0.02498	0.03592	0.02342
	11.02	-0.00312	0.01562	0.02186			11.02	-0.02811	0.0203	-0.02342
	11.03	0.07808	-0.00468	0.07964			11.03	0.01874	0.03123	0.01874
	11.04	-0.00156	-0.00156	0.03904			11.04	-0.04997	0.01874	-0.04997
	11.05	0.07339	-0.00468	0.07027			11.05	0.01562	0.03904	-0.00781
	11.06	-0.00468	-0.00781	0.00468			11.06	-0.04216	0.00156	-0.04685
	11.07	0.05465	0	0.06246			11.07	0.00937	0.01249	0.02186
	11.08	-0.01249	-0.00156	0.01249			11.08	-0.0203	-0.00312	-0.03592
	11.09	0.07183	-0.00312	0.08588			11.09	0.0609	0.01718	0.01718
	11.1	-0.01249	-0.01405	0.01718			11.1	-0.01093	-0.00156	-0.03123
	11.11	0.07339	-0.01405	0.07027			11.11	0.01874	0.01405	0.01249
	11.12	-0.00156	0.02342	0.03279			11.12	-0.06402	-0.00937	-0.06246
	11.13	0.07964	0.02967	0.07183			11.13	0.00156	0.00781	-0.00781
	11.14	0.00156	0.01093	0.00781			11.14	-0.04372	0	-0.04685
	11.15	0.05934	-0.00312	0.06246			11.15	0.03748	0.02655	0.01874
	11.16	-0.01718	-0.01718	0.02342			11.16	-0.01405	0.01718	-0.02655
	11.17	0.0812	0.00937	0.08276			11.17	0.02655	0.0406	0.0203
	11.18	0.01718	0.03435	0.0203			11.18	-0.04685	-0.00468	-0.02342
	11.19	0.10306	0.03279	0.09838			11.19	0.0203	0.02342	0.03123
	11.2	0.00625	0.00156	0.04216			11.2	-0.03592	0.00937	-0.03279
	11.21	0.05153	-0.01874	0.0812			11.21	0.03592	0.01405	0.01405
	11.22	-0.01718	-0.01093	0.01874			11.22	-0.03123	0.00937	-0.02498
	11.23	0.07651	-0.00937	0.05778			11.23	0.01562	0.03435	0.01874
	11.24	0.02811	-0.00156	0.01718			11.24	-0.06715	0.02342	-0.06246
	11.25	0.09838	0.00625	0.07339			11.25	-0.01093	0.05309	-0.01405
	11.26	0.0203	0.00468	0.02186			11.26	-0.06246	0.01562	-0.07808
	11.27	0.07339	-0.00781	0.07339			11.27	0.01405	0.01874	0.00625
	11.28	0.01093	0.00781	0.01874			11.28	-0.02655	-0.01718	-0.02655
	11.29	0.10306	0.00937	0.07183			11.29	0.02811	0.02498	0.02342
	11.3	0.02811	0.01718	0.01718			11.3	-0.0203	0.02498	-0.03279
	11.31	0.09213	0.00312	0.05465			11.31	0.02342	0.0406	0.01718
	11.32	-0.00468	-0.01405	0.00937			11.32	-0.04372	-0.00625	-0.04216
	11.33	0.06246	-0.01874	0.07651			11.33	0.01718	0.01093	0.03123
	11.34	-0.01874	-0.01249	0.03123			11.34	-0.02967	0.00468	-0.01249
	11.35	0.05934	-0.00156	0.09681			11.35	0.03748	0.01718	0.0203
	11.36	0.00781	0.00781	0.04372			11.36	-0.01718	-0.01562	-0.04216
	11.37	0.09369	0.00156	0.1015			11.37	0.02967	0.02342	-0.02967
	11.38	0.01562	0.01405	0.04216			11.38	-0.04372	-0.00625	-0.0812
	11.39	0.07808	0.01093	0.07183			11.39	0.00625	-0.00156	0.01249
	11.4	-0.00625	0.00781	-0.00937			11.4	-0.03592	-0.00937	-0.0406
	11.41	0.06402	0.01562	0.05309			11.41	0.03123	0.02342	0.00156
	11.42	-0.00312	0.02655	0.02186			11.42	-0.0406	0.02186	-0.04216
	11.43	0.07808	0.01405	0.09057			11.43	0.00625	0.04841	0.01874
	11.44	-0.01562	-0.00625	0.04685			11.44	-0.04685	0.01718	-0.03435
	11.45	0.06558	-0.02186	0.11243			11.45	0.01874	0.0406	0.03123
	11.46	0.00781	0	0.03279			11.46	-0.0406	0.00781	-0.03904
	11.47	0.09213	-0.01093	0.04372			11.47	0.02967	0.03279	0.00468
	11.48	0.00625	0.00468	-0.00312			11.48	-0.01562	0.01562	-0.04372
	11.49	0.05934	0.00312	0.06402			11.49	0.04216	0.04216	0.02342
	11.5	-0.00312	-0.00156	0.01093			11.5	-0.0203	0.01562	-0.03123
	11.51	0.07964	0.00625	0.06402			11.51	0.01093	0.03592	0.03592
	11.52	0.00468	0.01405	0.03435			11.52	-0.03123	0.01405	-0.04372
	11.53	0.07964	0.00625	0.0609			11.53	0.03435	0.0406	0.00781
	11.54	0.0406	0.01249	0.00156			11.54	-0.03279	0.04216	-0.04685
	11.55	0.09525	0.03123	0.08745			11.55	0.01718	0.03123	0.00625
	11.56	0.00781	0.02811	0.03904			11.56	-0.04528	-0.01562	-0.04841
	11.57	0.05778	-0.00937	0.09369			11.57	0.00937	0.00781	0.01874
	11.58	-0.0203	-0.03123	0.04841			11.58	-0.03904	-0.00468	-0.03748
	11.59	0.04528	-0.02342	0.06558			11.59	0.01562	0.01718	0.02186
	11.6	-0.00937	-0.00468	-0.00312			11.6	0.00156	0	-0.02498
	11.61	0.05778	-0.00937	0.05622			11.61	0.04841	0.02655	0.02967
	11.62	-0.01874	-0.00781	0.02186			11.62	-0.03435	0.03592	-0.04997
	11.63	0.0812	-0.00937	0.08588			11.63	0.00781	0.03748	-0.00312
	11.64	0.00937	-0.00156	0.03904			11.64	-0.0609	0.01405	-0.01405
	11.65	0.06558	-0.00156	0.06871			11.65	0.00937	0.00781	0.04372
	11.66	0.00156	0.00468	0.0203			11.66	-0.04372	-0.01562	-0.03592
	11.67	0.08432	0.00156	0.08276			11.67	0.01562	0.01562	0.01874
	11.68	0.00781	0.0203	0.02655			11.68	-0.03748	-0.01405	-0.04216
	11.69	0.06246	0.01405	0.07339			11.69	0.03435	-0.03123	0.01562
	11.7	-0.03279	-0.01093	0.04685			11.7	-0.01562	-0.04685	-0.05309
	11.71	0.06871	-0.01249	0.10306			11.71	0.03123	0.00937	0.00312
	11.72	0.01874	-0.00625	0.03904			11.72	-0.05309	0.01405	-0.05153
	11.73	0.07964	-0.00937	0.04841			11.73	0.02498	0.04528	0.01405
	11.74	-0.00312	-0.01093	-0.00937			11.74	-0.00781	0.03904	-0.06558
	11.75	0.06871	-0.01093	0.04685			11.75	0.04528	0.09213	-0.01405
	11.76	-0.00156	0.00781	0.00625			11.76	-0.02967	0.0609	-0.05153
	11.77	0.07495	-0.01093	0.05622			11.77	0.01093	0.04997	0.00937
	11.78	0.01093	-0.02186	0.01093			11.78	-0.04841	0.02498	-0.02967
	11.79	0.07339	0.00312	0.0812			11.79	0.02498	0.03279	0.03592
	11.8	0.01093	0.02342	0.01405			11.8	-0.02967	0.03123	-0.03123
	11.81	0.06871	-0.00468	0.06558			11.81	0.03592	0.03748	0.02498
	11.82	-0.01874	-0.00625	0.02498			11.82	-0.01562	0.00937	-0.0406
	11.83	0.06558	0.00312	0.0812			11.83	0.03435	0.01249	0.03279
	11.84	-0.00937	0.02342	0.0203			11.84	-0.01249	0.01249	-0.02342
	11.85	0.06558	0.00937	0.08901			11.85	0.06246	0.03279	0.02498
	11.86	-0.00156	-0.00937	0.04372			11.86	-0.01562	0.01718	-0.0406
	11.87	0.0812	-0.01718	0.09525			11.87	0.00625	0.02342	0.01874
	11.88	0.00468	-0.01874	0.03279			11.88	-0.04528	0.00937	-0.0203
	11.89	0.06871	-0.00312	0.07808			11.89	0.00312	0.03279	0.04528
	11.9	-0.00156	-0.00468	0.00781			11.9	-0.0203	0.01093	-0.04997
	11.91	0.07808	-0.00468	0.06871			11.91	0.03279	0.02967	0
	11.92	0.00781	-0.00156	0.03904			11.92	-0.03279	-0.01405	-0.05622
	11.93	0.07183	0.00625	0.09057			11.93	0.0406	-0.00312	-0.00781
	11.94	-0.01249	0.03279	0.01718			11.94	-0.01718	-0.00468	-0.0609
	11.95	0.0609	0.01562	0.07027			11.95	0.03435	0.01718	-0.00937
	11.96	0.00468	-0.01249	0.02186			11.96	-0.02967	-0.00312	-0.04685
	11.97	0.07495	-0.01874	0.07808			11.97	0.02655	0.02498	0.03279
	11.98	-0.00156	0	0.02655			11.98	-0.02811	0.01562	-0.01874
	11.99	0.06871	0.00937	0.07183			11.99	0.0203	0.03435	0.03592
	12	0.01874	-0.01718	0.01093			12	-0.04997	0.01249	-0.02342
	12.01	0.08276	-0.00468	0.05153			12.01	0.02811	0.0203	0.03279
	12.02	-0.01093	0.01249	0.01562			12.02	-0.02655	-0.00156	-0.00312
	12.03	0.0609	0.00937	0.07339			12.03	0.02811	0.01562	0.03435
	12.04	-0.00156	0.01718	0.02967			12.04	-0.03748	0.02342	-0.06558
	12.05	0.06558	0.01874	0.09213			12.05	0.02811	0.08745	-0.00312
	12.06	-0.00625	0.00937	0.03279			12.06	-0.03279	0.0609	-0.02967
	12.07	0.06871	0.00468	0.05778			12.07	0.03123	0.04841	0.02186
	12.08	0.00156	0.00781	0.01718			12.08	-0.03123	0.00781	-0.04528
	12.09	0.12024	-0.00312	0.0812			12.09	0.03279	0.01249	0.0203
	12.1	0.02186	0.01562	0.03592			12.1	0.01405	0	-0.02967
	12.11	0.04997	0.02342	0.07183			12.11	0.04528	0.01562	0.02967
	12.12	-0.03279	0.01562	0.01405			12.12	-0.0406	0.00312	-0.03123
	12.13	0.04528	-0.00156	0.06402			12.13	0.00312	0.03592	0.03904
	12.14	-0.00468	-0.00312	-0.00156			12.14	-0.04216	0.00312	-0.00937
	12.15	0.0609	0.00156	0.04997			12.15	0.03123	0.0203	0.03592
	12.16	-0.00781	0.02811	0.02498			12.16	-0.01874	-0.01249	-0.05778
	12.17	0.07183	0.0203	0.08432			12.17	0.03435	-0.00156	0
	12.18	-0.01718	0.02498	0.02811			12.18	-0.05622	0.00468	-0.04372
	12.19	0.04841	0.02811	0.07027			12.19	0.00781	0.0406	0.03435
	12.2	-0.01874	0	0.02811			12.2	-0.02811	0.03435	-0.0406
	12.21	0.07339	-0.03123	0.0812			12.21	0.0406	0.02186	0.01093
	12.22	0.01093	-0.04372	0.02498			12.22	0.01093	0.00156	-0.06402
	12.23	0.06558	-0.02811	0.07964			12.23	0.0609	0.0203	0.00625
	12.24	-0.00468	-0.01249	0.02342			12.24	-0.03748	0.00156	-0.04216
	12.25	0.09213	-0.01249	0.09213			12.25	0.00937	0.01718	0.02498
	12.26	0.01562	0	0.03592			12.26	-0.04372	0.01249	-0.0406
	12.27	0.08745	0.01249	0.07027			12.27	0.01405	0.03123	0.01249
	12.28	-0.00312	-0.00156	-0.00468			12.28	-0.03748	0.02186	-0.03904
	12.29	0.05465	-0.00156	0.06246			12.29	0.01718	0.03279	-0.00468
	12.3	-0.00937	0	0.01874			12.3	-0.04528	0.00937	-0.06246
	12.31	0.07964	0.00312	0.07339			12.31	0.02342	0.04685	0.01405
	12.32	0.00781	0.01405	0.01405			12.32	-0.03904	0.03123	-0.02342
	12.33	0.07651	0.00468	0.06715			12.33	0.02186	0.01405	0.06246
	12.34	-0.01718	-0.00625	0.05153			12.34	-0.03904	-0.01562	-0.0203
	12.35	0.07808	-0.01562	0.09525			12.35	0.0406	-0.00156	0.02498
	12.36	0.02186	-0.00156	0.03592			12.36	-0.00625	0.00468	-0.06402
	12.37	0.06558	0.00312	0.09213			12.37	0.04216	0.0203	-0.0203
	12.38	-0.03279	0.0203	0.03748			12.38	-0.03748	0.00937	-0.05622
	12.39	0.05934	0.01562	0.08588			12.39	0.00781	0.0203	0.03592
	12.4	0.00781	-0.01405	0.02498			12.4	-0.0406	0.01562	-0.01249
	12.41	0.08432	-0.02967	0.06402			12.41	0.01874	0.02342	0.03592
	12.42	-0.00468	-0.00937	0.01718			12.42	-0.04685	0.00468	-0.03592
	12.43	0.07808	0.00468	0.07651			12.43	0.02186	0.02655	-0.00312
	12.44	0.00468	0.01562	0.02498			12.44	-0.02811	0.00937	-0.06246
	12.45	0.09369	0.00937	0.06715			12.45	0.04372	0.00781	0.01874
	12.46	0.01874	-0.00468	0.02498			12.46	-0.04685	-0.00937	-0.02967
	12.47	0.07808	-0.02186	0.09369			12.47	0.02342	0.02655	0.03123
	12.48	-0.00468	-0.00468	0.02655			12.48	-0.00937	0.03279	-0.03592
	12.49	0.07339	0.00625	0.07651			12.49	0.04372	0.04685	0.01874
	12.5	-0.00156	0.00156	0.02655			12.5	-0.03748	0.01093	-0.04216
	12.51	0.05934	0	0.05778			12.51	0.02655	0.01093	0.03123
	12.52	-0.00312	0.01249	-0.01093			12.52	-0.02186	-0.00781	-0.02967
	12.53	0.07495	0.01874	0.05153			12.53	0.0406	0.01874	0.02655
	12.54	-0.00468	0.00937	0.02967			12.54	-0.00781	0.00156	-0.03904
	12.55	0.07495	0.00937	0.08901			12.55	0.0406	0.03904	0.01562
	12.56	0.01249	0.01249	0.02811			12.56	-0.02342	0.04685	-0.03904
	12.57	0.08588	-0.01249	0.07495			12.57	0.0406	0.04997	0.02498
	12.58	-0.00156	-0.02498	0.01093			12.58	-0.02655	0.03592	-0.02655
	12.59	0.07339	0.01562	0.04685			12.59	0.00468	0.03592	0.03904
	12.6	0.00625	0.03435	0.01874			12.6	-0.05622	0.00468	-0.02967
	12.61	0.05309	-0.00468	0.07964			12.61	0.03748	0.03123	0.02498
	12.62	-0.02498	-0.02811	0.04841			12.62	-0.00625	0.03435	-0.05778
	12.63	0.07495	-0.01249	0.08432			12.63	0.02186	0.03748	-0.01249
	12.64	-0.00625	-0.01405	0.02967			12.64	-0.06558	-0.00468	-0.05465
	12.65	0.07808	0.00312	0.06871			12.65	0.00937	0.02186	0.01405
	12.66	0.01874	0.01405	0.00781			12.66	-0.01718	0.01562	-0.05465
	12.67	0.07964	0.00468	0.07651			12.67	0.04372	0.02811	0.00781
	12.68	-0.01093	-0.02186	0.04685			12.68	-0.0203	-0.00312	-0.05309
	12.69	0.07495	-0.01874	0.08901			12.69	0.02967	0.02655	0.04841
	12.7	0.00781	0.00468	0.03435			12.7	-0.03123	0.0203	-0.02811
	12.71	0.06402	0.01562	0.05309			12.71	0.02655	0.04216	0.0203
	12.72	-0.02186	-0.00468	0.01249			12.72	-0.02655	0.03592	-0.04528
	12.73	0.07183	-0.01562	0.08745			12.73	0.02186	0.01405	0.01874
	12.74	0.00781	-0.02655	0.05153			12.74	-0.02967	-0.01249	-0.03123
	12.75	0.07808	-0.02342	0.10775			12.75	0.04997	0.01562	0.02655
	12.76	-0.00937	-0.01093	0.03435			12.76	-0.01562	0.01874	-0.05778
	12.77	0.07027	-0.00625	0.07651			12.77	0.01718	0.02655	0.01249
	12.78	-0.01405	0.01405	0.02186			12.78	-0.0406	-0.00312	-0.04685
	12.79	0.0609	0.01562	0.06246			12.79	0.03279	0.01405	0.02498
	12.8	0.00625	0.00781	0.02342			12.8	-0.02186	0.01718	-0.01874
	12.81	0.09213	-0.00625	0.08588			12.81	0.03435	0.02655	0.03592
	12.82	-0.00312	0.00937	0.02655			12.82	-0.02498	0.00312	-0.02498
	12.83	0.04997	0.01249	0.08588			12.83	0.02655	0.00781	0.01874
	12.84	-0.02186	0.01093	0.04528			12.84	-0.05309	0.01249	-0.03592
	12.85	0.06715	0.00468	0.07651			12.85	0.01874	0.03279	0.03123
	12.86	0.00312	0.0203	0.02498			12.86	-0.02342	0.04372	-0.02811
	12.87	0.07339	0.00937	0.07027			12.87	0.06871	0.06715	0.00937
	12.88	0.00312	-0.01093	0.0203			12.88	0.00937	0.02186	-0.02342
	12.89	0.09369	-0.01249	0.08276			12.89	0.04372	-0.00781	0.01718
	12.9	0.02655	0.00156	0.01562			12.9	-0.03123	-0.01718	-0.05153
	12.91	0.08276	0.01874	0.06246			12.91	0.02811	0.02186	0.01093
	12.92	-0.00625	0.02342	0.01874			12.92	-0.04528	-0.00937	-0.05153
	12.93	0.06246	0.01405	0.05465			12.93	0.0203	0.01405	0.02655
	12.94	-0.00937	-0.00468	0.03435			12.94	-0.03435	0.01405	-0.02342
	12.95	0.07339	0.00937	0.08745			12.95	0.03748	0.04997	0.05778
	12.96	-0.01249	0.02655	0.03904			12.96	-0.03904	0.03435	-0.01718
	12.97	0.06871	0.00312	0.06871			12.97	0.0203	0.0406	0.02342
	12.98	0.00312	-0.01405	0.01249			12.98	-0.03435	0.02186	-0.03904
	12.99	0.0609	-0.02655	0.06246			12.99	0.02342	0.01718	0.0203
	13	-0.00312	-0.01405	0.02498			13	-0.04685	0.00156	-0.05622
	13.01	0.07964	0.00312	0.09369			13.01	0.00625	0.00781	0.01405
	13.02	0.02655	0.01405	0.03123			13.02	-0.03748	0.01718	-0.03435
	13.03	0.07964	0.00625	0.07027			13.03	0.03435	0.04685	0.01093
	13.04	-0.01405	0.01405	0.01718			13.04	-0.0203	0.00781	-0.04216
	13.05	0.03904	0.01405	0.07183			13.05	0.0406	0.01562	0.03279
	13.06	-0.01093	-0.00625	0.02967			13.06	-0.01249	0.00468	-0.01874
	13.07	0.07964	-0.00156	0.06871			13.07	0.03904	0.02498	0.05465
	13.08	-0.01718	0.00468	0.01562			13.08	-0.0406	0.02186	-0.00312
	13.09	0.07495	0.00156	0.06871			13.09	0.01874	0.03435	0.0609
	13.1	0.02342	0.00625	0.03123			13.1	-0.04372	0.00625	-0.03279
	13.11	0.08276	0	0.09057			13.11	0.01718	0.01718	-0.00625
	13.12	2.22045e-16	0.00156	0.01874			13.12	-0.03279	0	-0.06558
	13.13	0.07027	0	0.05622			13.13	0.06246	0.04841	0.00625
	13.14	-0.00312	0.00468	0.0203			13.14	0.01874	0.03592	-0.05622
	13.15	0.0609	-0.00781	0.07808			13.15	0.03592	0.02811	0.00937
	13.16	-0.01874	0.00468	0.01562			13.16	-0.03748	-0.00781	-0.03748
	13.17	0.06246	-0.00312	0.07808			13.17	0.03435	0.01562	0.03748
	13.18	-0.03123	0.01405	0.02342			13.18	-0.03435	0.01249	-0.02342
	13.19	0.05934	0.01874	0.05622			13.19	0.01874	0.03435	0.03904
	13.2	2.22045e-16	0.00937	0.00781			13.2	-0.03904	0.01249	-0.03592
	13.21	0.06402	-0.01405	0.06871			13.21	0.03904	0.02811	0.00781
	13.22	-0.00468	0.01562	0.04216			13.22	-0.01562	0.01093	-0.04997
	13.23	0.06871	0.01405	0.08588			13.23	0.03748	0.01562	0.0203
	13.24	-0.00781	0.01562	0.0406			13.24	-0.02655	-0.00156	-0.05153
	13.25	0.06871	0.01562	0.10306			13.25	0.0406	0.01874	0.01249
	13.26	-0.00625	-0.00781	0.03592			13.26	-0.02655	0.00937	-0.01874
	13.27	0.05465	-0.01718	0.06558			13.27	0.01718	0.0406	0.04841
	13.28	-0.00781	-0.00156	0			13.28	-0.04997	0.0203	-0.04841
	13.29	0.07808	0	0.0609			13.29	0.01249	0.01874	-0.01249
	13.3	0.00312	0.01093	0.01249			13.3	-0.03435	0.00468	-0.05465
	13.31	0.06871	0.0203	0.07027			13.31	0.02186	0.03279	0.02967
	13.32	0.00312	-0.00468	0.00312			13.32	-0.03279	0.01874	-0.03904
	13.33	0.07964	-0.02342	0.05622			13.33	0.02186	0.03123	0.01405
	13.34	0.01093	-0.01093	0.03435			13.34	-0.03904	0.02186	-0.07339
	13.35	0.09213	-0.00156	0.08276			13.35	0.03435	0.03904	-0.00937
	13.36	0.0203	0.00312	0.02342			13.36	-0.02967	-0.00312	-0.05153
	13.37	0.0812	0.00156	0.06558			13.37	0.04216	0.01405	0.02498
	13.38	-0.00781	0.01405	0.01718			13.38	0.00468	0.02655	-0.04685
	13.39	0.06246	0.0203	0.07183			13.39	0.06558	0.03904	0.04528
	13.4	-0.00156	0.00312	0.01562			13.4	-0.02967	0.00312	-0.00937
	13.41	0.07808	0.00156	0.05778			13.41	0.01405	0.01718	0.04841
	13.42	0.00312	-0.00156	0.00625			13.42	-0.05153	0.02811	-0.04372
	13.43	0.07808	0	0.08588			13.43	-0.00625	0.04685	-0.01249
	13.44	0.01562	0	0.02811			13.44	-0.06402	-0.00781	-0.0609
	13.45	0.08588	0.00312	0.09213			13.45	0.03123	0.01093	0.02811
	13.46	-0.01718	0.01405	0.03904			13.46	-0.01093	0.0203	-0.02811
	13.47	0.06871	0.01249	0.08432			13.47	0.04372	0.02655	0.03748
	13.48	0.00781	0.00156	0.02186			13.48	-0.02811	0.00781	-0.00781
	13.49	0.08276	0.00312	0.07651			13.49	0.02811	0.01562	0.04997
	13.5	0.00468	0.02186	0.03748			13.5	-0.02655	0.00937	-0.03592
	13.51	0.05778	0.00468	0.07495			13.51	0.03279	0.02498	0.00781
	13.52	-0.01874	-0.00625	-0.01249			13.52	-0.01562	0.02342	-0.04997
	13.53	0.06558	-0.00937	0.04997			13.53	0.06246	0.03748	0.03904
	13.54	0.00468	0.00625	0.00625			13.54	-0.00781	0.02498	-0.0406
	13.55	0.07495	0.01562	0.05465			13.55	0.03592	0.02655	0.00937
	13.56	-0.01249	0.01093	0.00156			13.56	-0.06246	0.00937	-0.04997
	13.57	0.06715	0.01249	0.07183			13.57	-0.00625	0.01405	0.03279
	13.58	0.00156	0.03435	0.01093			13.58	-0.02655	0.01718	-0.0203
	13.59	0.06871	0.03279	0.07808			13.59	0.05153	0.04216	0.01718
	13.6	-0.01562	0.00937	0.02967			13.6	-0.02967	0.01405	-0.0609
	13.61	0.06871	-0.00625	0.09057			13.61	0.03279	0.03279	0.00625
	13.62	-0.00312	0.01874	0.04528			13.62	-0.03592	0.01718	-0.04372
	13.63	0.07808	0.0203	0.09369			13.63	0.01718	0.02967	0.05153
	13.64	0.00781	0.00937	0.02186			13.64	-0.05465	0.01405	-0.02655
	13.65	0.08901	-0.01874	0.04216			13.65	0.02967	0.03904	0.0203
	13.66	0.0203	-0.01874	-0.02498			13.66	-0.0203	0.02498	-0.05153
	13.67	0.06715	-0.01405	0.03748			13.67	0.03435	0.03123	-0.00468
	13.68	-0.02498	-0.00781	0.00781			13.68	-0.02655	0.02811	-0.06715
	13.69	0.05934	0.00156	0.09213			13.69	0.04216	0.03592	0.01093
	13.7	-0.00625	-0.00156	0.04528			13.7	-0.04997	-0.00468	-0.02967
	13.71	0.08276	-0.01249	0.08588			13.71	0.00468	0.01562	0.05622
	13.72	-0.00156	-0.00781	0.02498			13.72	-0.03592	0.01874	-0.03123
	13.73	0.0812	-0.01093	0.06558			13.73	0.02655	0.00625	0.01718
	13.74	0.01718	-0.00781	0.00468			13.74	-0.04528	0.00468	-0.03748
	13.75	0.07808	0.00312	0.09213			13.75	0.02186	0.00312	0.01093
	13.76	2.22045e-16	0.01093	0.0406			13.76	-0.02342	0.02186	-0.03435
	13.77	0.07027	0.00781	0.08901			13.77	0.04216	0.04528	0.0406
	13.78	0.0203	0.00468	0.01562			13.78	-0.0203	0.02655	-0.02967
	13.79	0.07183	0.00468	0.07183			13.79	0.02811	0.04216	0.0203
	13.8	-0.02186	0.0203	0.01562			13.8	-0.03904	0.01562	-0.05622
	13.81	0.05622	0.01405	0.07027			13.81	0.0406	0.02498	0.01718
	13.82	-0.01249	0.00156	0.03123			13.82	-0.02186	0.01874	-0.04216
	13.83	0.06715	0.00468	0.08432			13.83	0.03748	0.04841	0.01405
	13.84	0.00312	0.00625	0.01874			13.84	-0.04372	0.01249	-0.05934
	13.85	0.07651	0.00937	0.07495			13.85	0.01874	0	0.00937
	13.86	-0.00468	0.00156	0.02967			13.86	-0.02967	-0.00156	-0.05934
	13.87	0.06246	0.00156	0.06871			13.87	0.02342	0.02342	0.01405
	13.88	-0.00156	0.00312	0.00625			13.88	-0.04372	0.00625	-0.02967
	13.89	0.06871	0.01562	0.08901			13.89	0.01562	0.0203	0.0203
	13.9	-0.00781	0.0203	0.03748			13.9	-0.03748	0.01874	-0.05778
	13.91	0.06246	0.00937	0.05934			13.91	0.03123	0.04528	0.00156
	13.92	0.0203	-0.00625	-0.00312			13.92	-0.00937	0.0203	-0.06871
	13.93	0.08432	0.00781	0.07339			13.93	0.04528	0.0203	0.02967
	13.94	-0.02186	0.01562	0.03748			13.94	-0.00937	0.02655	-0.04685
	13.95	0.04685	0	0.08901			13.95	0.05309	0.04372	0.01562
	13.96	0.00312	-0.01405	0.03904			13.96	-0.01874	0.01562	-0.04997
	13.97	0.06715	-0.01093	0.08276			13.97	0.01562	0.00937	0.01874
	13.98	-0.01718	0.00468	0			13.98	-0.0609	0.00156	-0.03592
	13.99	0.07027	0.0203	0.06715			13.99	0.03904	0.00937	0.02498
	14	-0.00156	0.04372	0.02498			14	-0.01249	-0.01405	-0.04841
	14.01	0.06715	0.02655	0.09525			14.01	0.03435	0.01562	0.01093
	14.02	-0.01093	-0.01718	0.02498			14.02	-0.02498	0.01562	-0.03123
	14.03	0.05465	-0.01718	0.06402			14.03	0.0406	0.03748	0.03904
	14.04	0.01093	-0.00781	0.01093			14.04	-0.04216	0.02967	-0.03904
	14.05	0.08276	-0.01249	0.07183			14.05	0.00468	0.03592	0.00625
	14.06	-0.00156	-0.01093	0.00937			14.06	-0.0609	0.00468	-0.0609
	14.07	0.07027	-0.01093	0.06402			14.07	0.03123	0.01405	0.02342
	14.08	-0.00312	0.00937	0.01874			14.08	-0.01405	-0.00625	-0.00937
	14.09	0.05622	0.02342	0.07495			14.09	0.05622	0.02655	0.05465
	14.1	-0.0203	0.02342	0.00625			14.1	-0.01562	0.03279	-0.03279
	14.11	0.07339	0.01718	0.06871			14.11	0.03435	0.02186	0.03279
	14.12	-0.00312	-0.01093	0.01405			14.12	-0.03748	0.00625	-0.02967
	14.13	0.05153	-0.02498	0.07495			14.13	0.01405	0.02655	0.03592
	14.14	-0.00625	-0.02498	0.03748			14.14	-0.04528	0.02811	-0.04997
	14.15	0.0609	-0.00468	0.09681			14.15	0.0203	0.03904	0.00312
	14.16	0.00312	0.01249	0.0406			14.16	-0.01718	0.01405	-0.05622
	14.17	0.07651	0.02342	0.07495			14.17	0.02186	0.00625	0.01874
	14.18	-0.00156	0.00625	0.00156			14.18	-0.05153	-0.00781	-0.02811
	14.19	0.07808	-0.00781	0.06715			14.19	0.04216	0.01249	0.01718
	14.2	-0.00625	-0.01093	0.01249			14.2	-0.00468	0.02655	-0.05622
	14.21	0.08588	0.00781	0.07339			14.21	0.06246	0.04216	0.01718
	14.22	0.03435	0.0203	0.00312			14.22	-0.04841	0.02811	-0.05622
	14.23	0.09994	-0.00625	0.06402			14.23	-0.00625	0.02498	0.00625
	14.24	-0.00156	-0.01093	0.02655			14.24	-0.0406	0.01249	-0.05934
	14.25	0.04997	0.00468	0.09057			14.25	0.03123	0.01405	0.01718
	14.26	-0.0203	0.02655	0.03748			14.26	-0.03904	0.00937	-0.03279
	14.27	0.06715	0.00312	0.07964			14.27	0.03748	0.01718	0.03592
	14.28	-0.01562	-0.01718	0.01562			14.28	-0.04685	0.00625	-0.05309
	14.29	0.06715	-0.02811	0.05465			14.29	0.03123	0.0203	0.01874
	14.3	-0.01093	0.00156	-0.00156			14.3	-0.01874	0	-0.02967
	14.31	0.05934	0.00156	0.07027			14.31	0.04685	0.00781	0.03748
	14.32	-0.00156	-0.00937	0.02498			14.32	-0.01249	0.00312	-0.04216
	14.33	0.07183	0.00156	0.07808			14.33	0.04216	0.02811	0.01718
	14.34	-0.00937	0.0203	0.03904			14.34	-0.04372	0.0203	-0.0609
	14.35	0.06871	0.02186	0.09057			14.35	0.01093	0.00156	0.00781
	14.36	-0.01249	0.01718	0.01562			14.36	-0.03123	-0.00156	-0.04216
	14.37	0.05934	-0.01093	0.07651			14.37	0.04216	0.02655	0.01249
	14.38	-0.01249	-0.01405	0.02186			14.38	-0.02967	0	-0.05622
	14.39	0.08588	-0.01405	0.09213			14.39	0.04372	0.02186	0.03748
	14.4	0.01249	0.00312	0.02186			14.4	-0.02967	0.02498	-0.01405
	14.41	0.05778	0.00937	0.06715			14.41	0.03592	0.02811	0.01874
	14.42	2.22045e-16	0.01249	0.0203			14.42	-0.01874	0.01249	-0.05934
	14.43	0.06558	-0.01405	0.09213			14.43	0.01718	0.02811	-0.00781
	14.44	-0.02655	-0.00937	0.02811			14.44	-0.04685	0.01093	-0.06558
	14.45	0.06558	0.01718	0.09369			14.45	0.01405	0.00156	-0.00156
	14.46	-0.00156	0.00625	0.02967			14.46	-0.0406	0.00156	-0.05309
	14.47	0.08745	-0.00156	0.08901			14.47	0.0203	0.03904	0.01874
	14.48	0.00312	-0.00312	0.02655			14.48	-0.02811	0.0406	-0.01562
	14.49	0.07183	0.00625	0.07651			14.49	0.07183	0.05153	0.03904
	14.5	-0.01562	-0.00468	0.02498			14.5	-0.00625	0.00781	-0.03123
	14.51	0.05778	-0.02186	0.08745			14.51	0.01874	-0.00625	0.0406
	14.52	-0.00468	-0.00937	0.03279			14.52	-0.04841	-0.01093	-0.01562
	14.53	0.08588	0.00156	0.07808			14.53	0.03123	0.00937	0.02498
	14.54	0.02186	-0.00312	0.01874			14.54	-0.03592	0.00156	-0.05153
	14.55	0.07651	-0.00468	0.08745			14.55	0.02186	0.01093	0.04216
	14.56	0.00312	0.02498	0.03592			14.56	-0.03279	0.01405	-0.01718
	14.57	0.0609	0.0203	0.09057			14.57	0.03592	0.03435	0.02342
	14.58	-0.02186	-0.01405	0.02342			14.58	-0.02967	0.01718	-0.05309
	14.59	0.06715	-0.00468	0.08432			14.59	0.03279	0.03279	0.01718
	14.6	0.00937	0.00781	0.01874			14.6	-0.03279	0.03748	-0.04216
	14.61	0.07183	0.00312	0.09057			14.61	0.02967	0.03592	0.01562
	14.62	-0.0203	-0.00781	0.03592			14.62	-0.04216	0.00781	-0.04528
	14.63	0.04528	-0.00468	0.06402			14.63	0.0203	0.00468	0.02186
	14.64	-0.01249	-0.01562	0.02342			14.64	-0.03123	-0.00156	-0.03904
	14.65	0.07495	-0.02498	0.11087			14.65	0.03123	0.03592	0.01249
	14.66	0.01249	-0.00156	0.03435			14.66	-0.04372	0.01249	-0.05309
	14.67	0.07183	0.0203	0.07339			14.67	0.02186	0.00937	0.0203
	14.68	-0.01093	0.02342	0.00156			14.68	-0.03279	0.01718	-0.02342
	14.69	0.06715	0.01093	0.06871			14.69	0.01405	0.04841	0.04997
	14.7	0.00312	0.01093	0.00625			14.7	-0.05153	0.03435	-0.0406
	14.71	0.07027	0.00312	0.07027			14.71	0.04372	0.02342	0.00312
	14.72	-0.01405	0.00625	0.01405			14.72	0.00625	0.00781	-0.04997
	14.73	0.07651	-0.00156	0.05622			14.73	0.05465	0.02811	0.02498
	14.74	0.01093	-0.01405	0.00625			14.74	-0.02967	0.05934	-0.02811
	14.75	0.07495	-0.03123	0.07183			14.75	0.02342	0.07339	0.02967
	14.76	-0.02655	-0.01093	0.01718			14.76	-0.01405	0.03279	-0.03592
	14.77	0.03592	0.0203	0.0812			14.77	0.03592	0.02186	0.01562
	14.78	-0.01093	0.02342	0.05309			14.78	-0.03435	0.01249	-0.03748
	14.79	0.07651	0.01405	0.10462			14.79	0.0203	0.02186	0.03123
	14.8	0.0203	0.01249	0.03904			14.8	-0.05934	0.00937	-0.04841
	14.81	0.08432	0.01249	0.06871			14.81	0.01093	0	0.01249
	14.82	-0.01405	0.01562	-0.00781			14.82	-0.02655	0	-0.05778
	14.83	0.04841	0.03435	0.05622			14.83	0.03748	0.03748	0.00781
	14.84	-0.03123	0.01249	0.01718			14.84	-0.03435	0.0203	-0.04685
	14.85	0.05934	-0.01718	0.07964			14.85	0.03123	0.03592	0.02186
	14.86	0.01718	-0.02655	0.02811			14.86	-0.02811	0.02655	-0.04997
	14.87	0.08588	-0.00156	0.07651			14.87	0.04216	0.00625	0.00781
	14.88	0.00937	0.03904	0.01562			14.88	-0.01718	-0.00625	-0.04997
	14.89	0.07339	0.03592	0.08745			14.89	0.02811	0.01405	0
	14.9	-0.00312	0.04528	0.01874			14.9	-0.01874	0.00625	-0.07339
	14.91	0.07651	0.04685	0.07027			14.91	0.04528	0.02655	0.01405
	14.92	0.02186	0.05622	0.01405			14.92	-0.03279	0.01562	-0.03904
	14.93	0.0812	0.0812	0.05309			14.93	0.03279	0.02811	0.02811
	14.94	-0.00937	0.09057	0.00156			14.94	-0.03435	0.01249	-0.03592
	14.95	0.05622	0.08745	0.05622			14.95	0.02342	0.01718	0.05778
	14.96	-0.00625	0.09681	0.02342			14.96	-0.0406	0.02811	-0.02811
	14.97	0.06558	0.12024	0.08901			14.97	0.04997	0.03904	0.01718
	14.98	0.01093	0.12805	0.04372			14.98	-0.01562	0.02186	-0.05153
	14.99	0.09057	0.14366	0.11087			14.99	0.02498	0.02342	0.01718
	15	-0.01562	0.13898	0.02186			15	-0.03748	0.03592	-0.03435
	15.01	0.03904	0.11868	0.05465			15.01	0.05465	0.03592	0.03748
	15.02	-0.01874	0.14991	-0.00937			15.02	-0.02811	0.02811	-0.03279
	15.03	0.0609	0.16552	0.04372			15.03	0.00468	0.01562	0.01874
	15.04	-0.01249	0.17801	0			15.04	-0.0609	0.01562	-0.05309
	15.05	0.07964	0.19519	0.08901			15.05	0.03279	0.02186	0.01562
	15.06	2.22045e-16	0.17801	0.05309			15.06	-0.00937	0.00156	-0.02967
	15.07	0.0609	0.1827	0.1015			15.07	0.05778	0.0203	0.02342
	15.08	0.00781	0.21549	0.02967			15.08	0	0.01874	-0.0406
	15.09	0.08901	0.23267	0.07964			15.09	0.03279	0.00781	0.02498
	15.1	0.03748	0.21237	0.01249			15.1	-0.07808	-0.00781	-0.03748
	15.11	0.12336	0.19831	0.06715			15.11	-0.08432	0.01249	0.02342
	15.12	0.00781	0.19051	0.01093			15.12	-0.26546	0.05309	-0.03592
	15.13	0.03904	0.18895	0.06871			15.13	-0.33104	0.07964	0.01405
	15.14	-0.03435	0.203	0.0203			15.14	-0.49657	0.04528	-0.05934
	15.15	0.04997	0.21393	0.06246			15.15	-0.5278	0.02967	0.00937
	15.16	-0.00312	0.19519	0.00312			15.16	-0.68863	-0.00625	-0.04216
	15.17	0.07964	0.19831	0.06715			15.17	-0.70425	0.01562	0.01249
	15.18	-0.01718	0.22486	0.03435			15.18	-0.85416	0.02811	-0.05622
	15.19	0.05309	0.2233	0.08588			15.19	-0.8807	0.01405	-0.00625
	15.2	2.22045e-16	0.21861	0.06246			15.2	-0.99938	-0.00937	-0.05465
	15.21	0.08276	0.20768	0.09838			15.21	-0.99782	0.01718	0.03123
	15.22	0.01093	0.203	0.03904			15.22	-1.08839	0.02186	-0.01718
	15.23	0.07964	0.21705	0.1218			15.23	-1.06496	0.04372	0.01093
	15.24	0.00781	0.23891	0.0812			15.24	-1.16802	0.01405	-0.05934
	15.25	0.08432	0.23735	0.13429			15.25	-1.0837	0.02811	0.01249
	15.26	-0.01249	0.20768	0.06871			15.26	-1.16022	0.01249	-0.04997
	15.27	0.05622	0.23423	0.12024			15.27	-1.17115	0.01405	0.03904
	15.28	-0.00312	0.26702	0.07183			15.28	-1.28826	0.00781	-0.02342
	15.29	0.07964	0.27014	0.13898			15.29	-1.23829	0.01405	0.03123
	15.3	0.04997	0.23111	0.07027			15.3	-1.29607	0.0203	-0.05934
	15.31	0.15771	0.23735	0.13273			15.31	-1.22112	0.03279	0.00937
	15.32	0.10775	0.21861	0.09838			15.32	-1.27577	0.0203	-0.0609
	15.33	0.20925	0.24048	0.16396			15.33	-1.23205	0.0203	0.02498
	15.34	0.16865	0.25297	0.1218			15.34	-1.32418	0.00937	-0.03123
	15.35	0.26078	0.24984	0.18114			15.35	-1.27577	0.00937	0.01562
	15.36	0.21393	0.22174	0.11868			15.36	-1.34135	0.00468	-0.07495
	15.37	0.30762	0.21549	0.17645			15.37	-1.27109	0.03435	0.02186
	15.38	0.24984	0.21705	0.13117			15.38	-1.31169	0.0203	-0.03279
	15.39	0.36227	0.22642	0.17801			15.39	-1.26952	0.03592	0.02498
	15.4	0.28888	0.22642	0.13741			15.4	-1.35385	0.02186	-0.05934
	15.41	0.36696	0.22018	0.22018			15.41	-1.31012	0.02186	0.01405
	15.42	0.30918	0.23735	0.15459			15.42	-1.38976	0.0203	-0.05309
	15.43	0.39819	0.24672	0.20456			15.43	-1.33355	0.04372	0.0203
	15.44	0.31231	0.23267	0.1421			15.44	-1.3882	0.03592	-0.03904
	15.45	0.38414	0.22798	0.20144			15.45	-1.32105	0.03748	0.02186
	15.46	0.32324	0.23111	0.17333			15.46	-1.37727	0.01405	-0.02811
	15.47	0.406	0.21705	0.20768			15.47	-1.307	0.00468	0.01562
	15.48	0.33573	0.20768	0.14678			15.48	-1.36478	0.01093	-0.07808
	15.49	0.42474	0.19519	0.20144			15.49	-1.32418	0.02498	-0.02498
	15.5	0.38101	0.19051	0.16396			15.5	-1.3679	0.02655	-0.09838
	15.51	0.4263	0.22174	0.21861			15.51	-1.33042	0.02186	-0.06871
	15.52	0.34354	0.22642	0.1624			15.52	-1.43036	0.01093	-0.16084
	15.53	0.41849	0.24984	0.22798			15.53	-1.35697	0.01405	-0.12492
	15.54	0.36852	0.25297	0.17645			15.54	-1.41162	0.02811	-0.20456
	15.55	0.44816	0.25297	0.19988			15.55	-1.35853	0.05934	-0.1624
	15.56	0.35291	0.23579	0.15615			15.56	-1.42099	0.02967	-0.26234
	15.57	0.40912	0.21861	0.23735			15.57	-1.34292	0.02498	-0.23423
	15.58	0.34666	0.2233	0.17645			15.58	-1.37415	0.0203	-0.34041
	15.59	0.42786	0.23579	0.23111			15.59	-1.31637	0.01562	-0.29669
	15.6	0.34978	0.22018	0.17333			15.6	-1.40225	0.01405	-0.37008
	15.61	0.42005	0.19207	0.2233			15.61	-1.35385	0.0203	-0.32792
	15.62	0.33885	0.19519	0.16084			15.62	-1.41943	0.0203	-0.42474
	15.63	0.43098	0.21393	0.21393			15.63	-1.35541	0.01405	-0.3654
	15.64	0.37789	0.22018	0.16552			15.64	-1.43348	0.00156	-0.44347
	15.65	0.44347	0.22642	0.22174			15.65	-1.36478	0.02967	-0.40131
	15.66	0.3654	0.23267	0.1624			15.66	-1.42099	0.01874	-0.48251
	15.67	0.42005	0.23423	0.21549			15.67	-1.36634	0.0406	-0.39663
	15.68	0.37477	0.20925	0.15459			15.68	-1.43505	0.04685	-0.44347
	15.69	0.45128	0.21081	0.203			15.69	-1.37727	0.01249	-0.39663
	15.7	0.35134	0.21237	0.16865			15.7	-1.43036	-0.00937	-0.48564
	15.71	0.42005	0.24672	0.23111			15.71	-1.35385	0.00312	-0.43567
	15.72	0.34198	0.24204	0.20456			15.72	-1.41318	0.01093	-0.49813
	15.73	0.40912	0.22642	0.24516			15.73	-1.36478	0.02967	-0.43723
	15.74	0.34822	0.19988	0.15147			15.74	-1.44129	0.02342	-0.49657
	15.75	0.46065	0.21549	0.19831			15.75	-1.37571	0.01249	-0.42786
	15.76	0.38882	0.23267	0.1421			15.76	-1.43036	-0.00468	-0.49657
	15.77	0.4466	0.22174	0.20456			15.77	-1.36322	-0.02342	-0.44816
	15.78	0.37789	0.23111	0.1624			15.78	-1.43973	-0.05622	-0.52936
	15.79	0.43723	0.22174	0.21705			15.79	-1.3882	-0.0812	-0.47783
	15.8	0.33573	0.21861	0.17177			15.8	-1.4288	-0.10931	-0.54029
	15.81	0.42474	0.22486	0.22642			15.81	-1.3273	-0.14522	-0.4669
	15.82	0.36696	0.22486	0.17333			15.82	-1.39601	-0.21237	-0.52624
	15.83	0.4466	0.23111	0.21705			15.83	-1.37415	-0.27483	-0.45284
	15.84	0.37164	0.22642	0.16865			15.84	-1.46315	-0.32168	-0.50906
	15.85	0.44347	0.23579	0.21549			15.85	-1.38508	-0.34198	-0.44816
	15.86	0.37945	0.22174	0.1827			15.86	-1.44442	-0.38414	-0.53717
	15.87	0.45753	0.21549	0.2639			15.87	-1.39445	-0.40444	-0.47627
	15.88	0.38414	0.22174	0.19207			15.88	-1.46784	-0.43567	-0.53404
	15.89	0.43411	0.24516	0.20925			15.89	-1.38976	-0.44035	-0.46377
	15.9	0.36071	0.22486	0.14366			15.9	-1.41162	-0.47002	-0.5559
	15.91	0.43567	0.2233	0.19675			15.91	-1.33042	-0.49344	-0.48564
	15.92	0.35603	0.21237	0.16084			15.92	-1.41943	-0.5075	-0.51687
	15.93	0.43098	0.21393	0.20768			15.93	-1.37883	-0.52311	-0.43411
	15.94	0.35447	0.22174	0.16084			15.94	-1.45535	-0.54029	-0.51687
	15.95	0.44347	0.23267	0.22018			15.95	-1.38664	-0.56215	-0.43723
	15.96	0.36852	0.21237	0.18426			15.96	-1.45066	-0.57152	-0.51374
	15.97	0.44972	0.21549	0.22642			15.97	-1.38508	-0.59182	-0.46534
	15.98	0.37477	0.23735	0.16396			15.98	-1.44754	-0.61524	-0.54029
	15.99	0.42786	0.2436	0.20612			15.99	-1.39132	-0.60275	-0.47314
	16	0.37633	0.22174	0.15147			16	-1.43817	-0.61524	-0.51687
	16.01	0.4669	0.21237	0.21861			16.01	-1.37883	-0.60744	-0.42474
	16.02	0.39663	0.22174	0.1624			16.02	-1.43661	-0.6293	-0.48876
	16.03	0.44035	0.23891	0.21549			16.03	-1.3679	-0.64491	-0.45284
	16.04	0.36852	0.24048	0.18738			16.04	-1.41475	-0.6777	-0.54029
	16.05	0.4466	0.23891	0.22955			16.05	-1.36322	-0.6699	-0.47471
	16.06	0.37008	0.23111	0.15303			16.06	-1.43661	-0.66521	-0.54029
	16.07	0.44347	0.22642	0.19675			16.07	-1.36634	-0.67458	-0.49657
	16.08	0.3654	0.22486	0.14522			16.08	-1.41318	-0.69176	-0.55278
	16.09	0.42474	0.22174	0.21861			16.09	-1.36322	-0.71362	-0.4669
	16.1	0.35447	0.22642	0.1827			16.1	-1.45222	-0.71518	-0.52624
	16.11	0.43723	0.24048	0.21861			16.11	-1.3882	-0.70893	-0.46221
	16.12	0.37008	0.22642	0.14054			16.12	-1.44442	-0.7308	-0.52311
	16.13	0.4669	0.22018	0.19519			16.13	-1.36478	-0.72611	-0.45597
	16.14	0.3857	0.23111	0.15303			16.14	-1.41475	-0.71206	-0.52624
	16.15	0.44035	0.24048	0.22018			16.15	-1.3679	-0.69488	-0.45909
	16.16	0.34822	0.24828	0.19988			16.16	-1.45222	-0.70893	-0.51531
	16.17	0.43879	0.24516	0.27014			16.17	-1.37102	-0.70269	-0.46221
	16.18	0.38882	0.22955	0.1827			16.18	-1.42099	-0.72299	-0.54497
	16.19	0.45128	0.21237	0.19831			16.19	-1.37259	-0.70581	-0.4872
	16.2	0.37945	0.18895	0.15147			16.2	-1.43036	-0.70893	-0.53717
	16.21	0.44816	0.20612	0.21861			16.21	-1.35541	-0.72299	-0.45441
	16.22	0.37789	0.21393	0.18114			16.22	-1.42099	-0.7308	-0.51999
	16.23	0.44504	0.23267	0.21549			16.23	-1.36634	-0.72611	-0.45128
	16.24	0.36384	0.22174	0.15771			16.24	-1.41943	-0.7308	-0.50594
	16.25	0.44347	0.21549	0.20456			16.25	-1.36478	-0.71987	-0.4669
	16.26	0.3857	0.20456	0.16708			16.26	-1.43973	-0.72143	-0.54654
	16.27	0.44035	0.21705	0.2233			16.27	-1.40225	-0.71987	-0.46065
	16.28	0.35603	0.21705	0.17801			16.28	-1.44129	-0.7183	-0.50906
	16.29	0.42317	0.22018	0.22486			16.29	-1.35697	-0.71362	-0.44191
	16.3	0.35134	0.21705	0.16552			16.3	-1.42724	-0.71518	-0.52311
	16.31	0.43879	0.23267	0.22174			16.31	-1.38195	-0.70113	-0.46221
	16.32	0.3857	0.24516	0.1827			16.32	-1.43036	-0.69176	-0.53873
	16.33	0.46846	0.24048	0.22174			16.33	-1.35072	-0.6902	-0.46534
	16.34	0.40131	0.22798	0.15459			16.34	-1.38976	-0.73392	-0.53092
	16.35	0.4872	0.23735	0.21237			16.35	-1.33511	-0.74797	-0.47002
	16.36	0.39351	0.22486	0.19988			16.36	-1.4288	-0.74173	-0.53404
	16.37	0.44191	0.22798	0.24516			16.37	-1.36634	-0.72923	-0.46534
	16.38	0.37477	0.21393	0.16708			16.38	-1.42568	-0.73236	-0.54185
	16.39	0.44347	0.23267	0.21861			16.39	-1.36322	-0.72923	-0.4872
	16.4	0.37789	0.23111	0.20456			16.4	-1.43817	-0.71518	-0.53873
	16.41	0.4466	0.24204	0.25297			16.41	-1.38508	-0.70113	-0.45128
	16.42	0.35759	0.23735	0.19519			16.42	-1.44285	-0.70893	-0.51999
	16.43	0.45441	0.24048	0.20456			16.43	-1.38039	-0.72767	-0.46065
	16.44	0.40444	0.21705	0.14991			16.44	-1.44442	-0.71518	-0.53092
	16.45	0.47783	0.22955	0.21393			16.45	-1.36946	-0.72611	-0.48251
	16.46	0.38882	0.2233	0.15771			16.46	-1.42255	-0.72767	-0.55278
	16.47	0.46534	0.23423	0.2233			16.47	-1.38508	-0.69176	-0.45909
	16.48	0.39351	0.22798	0.18895			16.48	-1.44598	-0.68239	-0.51531
	16.49	0.44504	0.21393	0.22798			16.49	-1.37102	-0.70581	-0.45284
	16.5	0.35603	0.21549	0.16084			16.5	-1.41162	-0.70425	-0.53873
	16.51	0.44504	0.24204	0.21861			16.51	-1.33667	-0.72299	-0.49969
	16.52	0.3654	0.23579	0.17958			16.52	-1.42412	-0.74329	-0.5481
	16.53	0.43411	0.23891	0.20144			16.53	-1.38664	-0.7308	-0.45909
	16.54	0.39194	0.20456	0.16552			16.54	-1.45691	-0.72611	-0.51531
	16.55	0.47314	0.203	0.22642			16.55	-1.38039	-0.72299	-0.46065
	16.56	0.406	0.23267	0.18114			16.56	-1.45535	-0.72143	-0.52311
	16.57	0.43098	0.24048	0.21081			16.57	-1.37415	-0.69957	-0.44972
	16.58	0.35915	0.21861	0.15147			16.58	-1.40538	-0.70893	-0.52467
	16.59	0.44347	0.20144	0.23891			16.59	-1.3476	-0.71987	-0.45753
	16.6	0.36696	0.21081	0.19675			16.6	-1.42568	-0.7386	-0.5075
	16.61	0.43411	0.24048	0.23111			16.61	-1.36946	-0.73236	-0.45441
	16.62	0.3654	0.23735	0.1827			16.62	-1.43348	-0.698	-0.5356
	16.63	0.44347	0.24204	0.23111			16.63	-1.36946	-0.70581	-0.4669
	16.64	0.36696	0.22955	0.17645			16.64	-1.43192	-0.7183	-0.52624
	16.65	0.42161	0.24516	0.25765			16.65	-1.36946	-0.71518	-0.46534
	16.66	0.37008	0.22486	0.20925			16.66	-1.41006	-0.71987	-0.53717
	16.67	0.44504	0.20925	0.21237			16.67	-1.38508	-0.7105	-0.46377
	16.68	0.37633	0.21081	0.15303			16.68	-1.47877	-0.698	-0.5278
	16.69	0.45753	0.21549	0.19675			16.69	-1.39601	-0.69488	-0.47783
	16.7	0.38257	0.21237	0.14054			16.7	-1.45222	-0.70269	-0.54029
	16.71	0.45284	0.21549	0.19831			16.71	-1.37883	-0.71362	-0.45284
	16.72	0.38257	0.21705	0.17489			16.72	-1.42099	-0.71518	-0.51374
	16.73	0.45597	0.22798	0.21705			16.73	-1.35541	-0.71206	-0.48095
	16.74	0.38414	0.22642	0.17489			16.74	-1.4288	-0.71674	-0.54341
	16.75	0.45284	0.23891	0.20456			16.75	-1.35853	-0.72143	-0.46377
	16.76	0.37164	0.22642	0.14991			16.76	-1.40694	-0.71987	-0.53873
	16.77	0.45441	0.2436	0.22955			16.77	-1.35541	-0.71674	-0.4669
	16.78	0.38414	0.24984	0.19831			16.78	-1.44285	-0.73392	-0.51843
	16.79	0.45441	0.21237	0.24048			16.79	-1.37571	-0.71362	-0.45753
	16.8	0.39975	0.19051	0.17333			16.8	-1.43036	-0.70113	-0.53404
	16.81	0.49657	0.20456	0.19363			16.81	-1.37102	-0.70581	-0.47939
	16.82	0.42786	0.21549	0.15459			16.82	-1.44754	-0.70893	-0.54029
	16.83	0.47002	0.21861	0.22018			16.83	-1.36634	-0.70113	-0.47471
	16.84	0.35759	0.22486	0.17021			16.84	-1.4085	-0.71987	-0.54185
	16.85	0.42317	0.2233	0.21393			16.85	-1.36322	-0.72455	-0.43879
	16.86	0.3654	0.21081	0.16396			16.86	-1.4288	-0.73392	-0.50906
	16.87	0.42786	0.22486	0.2233			16.87	-1.38039	-0.74017	-0.45597
	16.88	0.34978	0.23423	0.17801			16.88	-1.43661	-0.72923	-0.5356
	16.89	0.4263	0.23735	0.21705			16.89	-1.35541	-0.71987	-0.46846
	16.9	0.35603	0.23423	0.15147			16.9	-1.4288	-0.72143	-0.51687
	16.91	0.41537	0.23423	0.19051			16.91	-1.35229	-0.72923	-0.43723
	16.92	0.36227	0.23891	0.17177			16.92	-1.44285	-0.72767	-0.51531
	16.93	0.46534	0.2436	0.24048			16.93	-1.38664	-0.71987	-0.44347
	16.94	0.39038	0.21549	0.18738			16.94	-1.41943	-0.72611	-0.5075
	16.95	0.46846	0.20612	0.203			16.95	-1.35697	-0.71518	-0.45909
	16.96	0.39194	0.20456	0.15303			16.96	-1.43348	-0.69644	-0.54497
	16.97	0.45597	0.22174	0.21705			16.97	-1.37727	-0.72299	-0.47627
	16.98	0.38414	0.22798	0.17177			16.98	-1.43973	-0.74017	-0.54185
	16.99	0.44816	0.26234	0.21861			16.99	-1.37883	-0.72455	-0.46221
	17	0.35603	0.27639	0.17645			17	-1.43661	-0.71518	-0.50906
	17.01	0.42161	0.27795	0.23267			17.01	-1.36478	-0.69957	-0.48095
	17.02	0.37321	0.25453	0.18114			17.02	-1.41787	-0.69957	-0.5481
	17.03	0.44972	0.24828	0.21393			17.03	-1.33979	-0.70113	-0.4669
	17.04	0.3857	0.22798	0.17021			17.04	-1.42568	-0.70269	-0.54185
	17.05	0.45909	0.23735	0.23111			17.05	-1.36165	-0.70893	-0.47002
	17.06	0.406	0.22642	0.17333			17.06	-1.4288	-0.70737	-0.53248
	17.07	0.49188	0.23423	0.22018			17.07	-1.38508	-0.72455	-0.46534
	17.08	0.40912	0.21705	0.17177			17.08	-1.43661	-0.70581	-0.53873
	17.09	0.44504	0.23423	0.22018			17.09	-1.36322	-0.66677	-0.44035
	17.1	0.37164	0.24828	0.17489			17.1	-1.41318	-0.67614	-0.50437
	17.11	0.45128	0.24828	0.22174			17.11	-1.35541	-0.7308	-0.45441
	17.12	0.38726	0.24516	0.15928			17.12	-1.43348	-0.74953	-0.53404
	17.13	0.44035	0.24516	0.19988			17.13	-1.40225	-0.73236	-0.46221
	17.14	0.3654	0.23423	0.16865			17.14	-1.43192	-0.71987	-0.53092
	17.15	0.44816	0.23891	0.22174			17.15	-1.35229	-0.72611	-0.46377
	17.16	0.39194	0.22486	0.17958			17.16	-1.41943	-0.72299	-0.52624
	17.17	0.4466	0.23423	0.21549			17.17	-1.36322	-0.71987	-0.45441
	17.18	0.39038	0.2233	0.15303			17.18	-1.43661	-0.71518	-0.53248
	17.19	0.48095	0.23735	0.20768			17.19	-1.36478	-0.71206	-0.47158
	17.2	0.39038	0.22955	0.17801			17.2	-1.44285	-0.70113	-0.53404
	17.21	0.43723	0.24204	0.24672			17.21	-1.40069	-0.698	-0.46534
	17.22	0.36227	0.23735	0.23735			17.22	-1.4694	-0.698	-0.54497
	17.23	0.44191	0.22642	0.26078			17.23	-1.37259	-0.71206	-0.48251
	17.24	0.38882	0.21393	0.18426			17.24	-1.39289	-0.70425	-0.5481
	17.25	0.47158	0.20144	0.20144			17.25	-1.34135	-0.72299	-0.45441
	17.26	0.39038	0.20768	0.14054			17.26	-1.41631	-0.7308	-0.50594
	17.27	0.44816	0.23735	0.19519			17.27	-1.34604	-0.73236	-0.45284
	17.28	0.37008	0.2233	0.17489			17.28	-1.41162	-0.72143	-0.55122
	17.29	0.45909	0.23579	0.23111			17.29	-1.36946	-0.71518	-0.49969
	17.3	0.40756	0.21549	0.1624			17.3	-1.44754	-0.71206	-0.55747
	17.31	0.4669	0.21393	0.22955			17.31	-1.37415	-0.70581	-0.45909
	17.32	0.39194	0.21705	0.19051			17.32	-1.43192	-0.70737	-0.51999
	17.33	0.46221	0.24516	0.2436			17.33	-1.36634	-0.70113	-0.45909
	17.34	0.38414	0.25453	0.16865			17.34	-1.42255	-0.67927	-0.5075
	17.35	0.44816	0.24204	0.20144			17.35	-1.35853	-0.6902	-0.42942
	17.36	0.36696	0.21237	0.16552			17.36	-1.41475	-0.70737	-0.51999
	17.37	0.43567	0.2233	0.22174			17.37	-1.35229	-0.73392	-0.46534
	17.38	0.37789	0.203	0.18738			17.38	-1.43036	-0.72299	-0.54029
	17.39	0.47471	0.19675	0.21861			17.39	-1.36009	-0.70737	-0.47627
	17.4	0.38414	0.21237	0.15615			17.4	-1.39289	-0.70269	-0.54654
	17.41	0.42942	0.23267	0.203			17.41	-1.35229	-0.72767	-0.46846
	17.42	0.34978	0.2233	0.17021			17.42	-1.43348	-0.71518	-0.51374
	17.43	0.42942	0.24048	0.26078			17.43	-1.3679	-0.70581	-0.43098
	17.44	0.37789	0.22642	0.2233			17.44	-1.4288	-0.70581	-0.50437
	17.45	0.44504	0.21861	0.23423			17.45	-1.36634	-0.70893	-0.4669
	17.46	0.37945	0.20612	0.17177			17.46	-1.43192	-0.7308	-0.5559
	17.47	0.44035	0.21237	0.22642			17.47	-1.36634	-0.72923	-0.45597
	17.48	0.37321	0.19207	0.17021			17.48	-1.41318	-0.7183	-0.51218
	17.49	0.44972	0.23891	0.2233			17.49	-1.35853	-0.70581	-0.45441
	17.5	0.36696	0.24672	0.17801			17.5	-1.41787	-0.71987	-0.53248
	17.51	0.43723	0.22018	0.21393			17.51	-1.35229	-0.7183	-0.47627
	17.52	0.37789	0.19675	0.1421			17.52	-1.41475	-0.72611	-0.54497
	17.53	0.47471	0.23267	0.19519			17.53	-1.33979	-0.74017	-0.45909
	17.54	0.406	0.22018	0.15615			17.54	-1.42412	-0.70893	-0.53092
	17.55	0.47002	0.23111	0.23579			17.55	-1.38039	-0.70581	-0.47002
	17.56	0.39038	0.21861	0.18582			17.56	-1.45222	-0.70113	-0.53404
	17.57	0.44816	0.22018	0.22018			17.57	-1.3882	-0.71206	-0.47002
	17.58	0.36696	0.23111	0.18426			17.58	-1.43817	-0.72299	-0.54497
	17.59	0.44035	0.2436	0.22486			17.59	-1.36165	-0.70425	-0.47314
	17.6	0.37321	0.23579	0.17021			17.6	-1.40538	-0.6902	-0.52467
	17.61	0.44816	0.23735	0.21081			17.61	-1.35385	-0.69644	-0.45441
	17.62	0.38101	0.21081	0.15303			17.62	-1.43192	-0.71987	-0.52936
	17.63	0.44972	0.22174	0.19831			17.63	-1.36946	-0.74641	-0.46534
	17.64	0.38257	0.22018	0.15459			17.64	-1.41318	-0.72455	-0.51999
	17.65	0.47158	0.21393	0.22174			17.65	-1.36009	-0.71206	-0.45441
	17.66	0.38257	0.21393	0.18582			17.66	-1.4288	-0.72143	-0.52155
	17.67	0.44035	0.21393	0.22018			17.67	-1.37727	-0.72611	-0.45441
	17.68	0.39194	0.19363	0.17021			17.68	-1.4491	-0.70113	-0.5356
	17.69	0.47939	0.21861	0.203			17.69	-1.38195	-0.69332	-0.46534
	17.7	0.41068	0.22642	0.15928			17.7	-1.44754	-0.70113	-0.5356
	17.71	0.46534	0.2436	0.21081			17.71	-1.37102	-0.69176	-0.4466
	17.72	0.37477	0.21861	0.19207			17.72	-1.42724	-0.68239	-0.52311
	17.73	0.44504	0.24204	0.2639			17.73	-1.35697	-0.698	-0.45441
	17.74	0.36852	0.26546	0.21237			17.74	-1.41631	-0.69644	-0.52311
	17.75	0.44972	0.2639	0.22018			17.75	-1.35072	-0.7183	-0.47002
	17.76	0.38257	0.21237	0.15303			17.76	-1.41631	-0.72455	-0.53717
	17.77	0.46065	0.19051	0.20144			17.77	-1.36634	-0.69176	-0.44972
	17.78	0.37945	0.203	0.17333			17.78	-1.42724	-0.68863	-0.52311
	17.79	0.43723	0.20612	0.22486			17.79	-1.36009	-0.71987	-0.46534
	17.8	0.38101	0.21549	0.17489			17.8	-1.43661	-0.71987	-0.5481
	17.81	0.45128	0.2436	0.21861			17.81	-1.3679	-0.71206	-0.47939
	17.82	0.38257	0.22955	0.1624			17.82	-1.40382	-0.72143	-0.5356
	17.83	0.45441	0.23891	0.21705			17.83	-1.3476	-0.72611	-0.45753
	17.84	0.3857	0.2233	0.16865			17.84	-1.41318	-0.72611	-0.51843
	17.85	0.4466	0.22642	0.21861			17.85	-1.36009	-0.72923	-0.41849
	17.86	0.38414	0.22174	0.19363			17.86	-1.41943	-0.71206	-0.4872
	17.87	0.46065	0.25765	0.23735			17.87	-1.37571	-0.69957	-0.43723
	17.88	0.38414	0.24204	0.16084			17.88	-1.43661	-0.69957	-0.54654
	17.89	0.44816	0.23735	0.20456			17.89	-1.33667	-0.70269	-0.45753
	17.9	0.39194	0.21549	0.14991			17.9	-1.40694	-0.70581	-0.52467
	17.91	0.47627	0.21705	0.18738			17.91	-1.36322	-0.72455	-0.45128
	17.92	0.38882	0.21081	0.15771			17.92	-1.44598	-0.71518	-0.51843
	17.93	0.45441	0.21081	0.22798			17.93	-1.38352	-0.70893	-0.44035
	17.94	0.37789	0.21393	0.19988			17.94	-1.43817	-0.70269	-0.53248
	17.95	0.4669	0.23891	0.23891			17.95	-1.35385	-0.69644	-0.47939
	17.96	0.406	0.21861	0.19675			17.96	-1.41318	-0.7105	-0.54341
	17.97	0.44972	0.21861	0.22018			17.97	-1.36322	-0.72923	-0.47002
	17.98	0.35447	0.22018	0.20144			17.98	-1.42724	-0.7105	-0.52624
	17.99	0.42942	0.2639	0.23423			17.99	-1.35385	-0.72143	-0.44972
	18	0.38414	0.24516	0.17489			18	-1.41943	-0.70737	-0.53092
	18.01	0.45441	0.23891	0.20456			18.01	-1.36634	-0.71518	-0.46846
	18.02	0.37945	0.21237	0.16708			18.02	-1.44285	-0.71206	-0.52311
	18.03	0.45597	0.20768	0.21549			18.03	-1.37571	-0.71362	-0.44347
	18.04	0.37477	0.20456	0.17021			18.04	-1.4288	-0.71362	-0.50594
	18.05	0.44972	0.22174	0.21705			18.05	-1.36165	-0.70425	-0.45441
	18.06	0.3857	0.21861	0.17489			18.06	-1.42724	-0.70581	-0.54029
	18.07	0.46377	0.24048	0.21393			18.07	-1.36634	-0.69644	-0.45909
	18.08	0.39507	0.23579	0.1624			18.08	-1.43505	-0.70737	-0.52311
	18.09	0.4466	0.22642	0.21705			18.09	-1.37727	-0.70893	-0.45441
	18.1	0.37633	0.20612	0.15615			18.1	-1.44598	-0.69332	-0.51062
	18.11	0.45909	0.22174	0.19831			18.11	-1.38195	-0.69488	-0.44816
	18.12	0.39975	0.20768	0.17333			18.12	-1.44442	-0.69176	-0.54185
	18.13	0.47158	0.22955	0.21705			18.13	-1.37883	-0.70425	-0.4669
	18.14	0.41224	0.21393	0.17177			18.14	-1.42568	-0.69644	-0.54966
	18.15	0.46221	0.22018	0.21393			18.15	-1.35697	-0.68863	-0.47314
	18.16	0.37477	0.19675	0.17177			18.16	-1.39289	-0.68551	-0.54185
	18.17	0.43567	0.21393	0.22798			18.17	-1.34135	-0.71206	-0.47783
	18.18	0.35915	0.2233	0.16708			18.18	-1.4288	-0.72767	-0.53248
	18.19	0.46065	0.21393	0.20456			18.19	-1.39132	-0.7308	-0.46846
	18.2	0.41224	0.22798	0.15771			18.2	-1.44754	-0.69957	-0.55278
	18.21	0.4669	0.2436	0.23579			18.21	-1.37102	-0.72143	-0.47314
	18.22	0.35603	0.22798	0.20144			18.22	-1.41943	-0.73704	-0.54029
	18.23	0.43567	0.21393	0.23579			18.23	-1.37415	-0.71362	-0.47002
	18.24	0.37789	0.22486	0.18738			18.24	-1.42412	-0.68395	-0.5481
	18.25	0.45441	0.24828	0.22486			18.25	-1.35853	-0.698	-0.46065
	18.26	0.39975	0.22174	0.17958			18.26	-1.43661	-0.7183	-0.52467
	18.27	0.45753	0.21549	0.20144			18.27	-1.36009	-0.74641	-0.44972
	18.28	0.37477	0.20612	0.17801			18.28	-1.4288	-0.73392	-0.51999
	18.29	0.45909	0.21393	0.24516			18.29	-1.36634	-0.7183	-0.46221
	18.3	0.38414	0.22642	0.19519			18.3	-1.43348	-0.69488	-0.54497
	18.31	0.4466	0.23423	0.21549			18.31	-1.36165	-0.7105	-0.48876
	18.32	0.39194	0.2233	0.16084			18.32	-1.41318	-0.71518	-0.55434
	18.33	0.45128	0.22798	0.19519			18.33	-1.36946	-0.7105	-0.46534
	18.34	0.37008	0.21705	0.16865			18.34	-1.43036	-0.69488	-0.5278
	18.35	0.42317	0.24048	0.20456			18.35	-1.37571	-0.71674	-0.45284
	18.36	0.35447	0.23735	0.15615			18.36	-1.43661	-0.72455	-0.4872
	18.37	0.44191	0.23423	0.22018			18.37	-1.3476	-0.70113	-0.43879
	18.38	0.38882	0.22642	0.20144			18.38	-1.39757	-0.68551	-0.53873
	18.39	0.4669	0.22486	0.23423			18.39	-1.34604	-0.71206	-0.4872
	18.4	0.38882	0.23891	0.17489			18.4	-1.41787	-0.70581	-0.5278
	18.41	0.47314	0.24828	0.20925			18.41	-1.35541	-0.70269	-0.46377
	18.42	0.40756	0.22955	0.18114			18.42	-1.41787	-0.70113	-0.5278
	18.43	0.44816	0.24672	0.21237			18.43	-1.35229	-0.71987	-0.43879
	18.44	0.37321	0.23111	0.15615			18.44	-1.4085	-0.70893	-0.49969
	18.45	0.4466	0.2436	0.20456			18.45	-1.36478	-0.72455	-0.44504
	18.46	0.37633	0.22018	0.17958			18.46	-1.43505	-0.70737	-0.55278
	18.47	0.45441	0.21549	0.24048			18.47	-1.35541	-0.70581	-0.48251
	18.48	0.39351	0.20144	0.19051			18.48	-1.40382	-0.71206	-0.52311
	18.49	0.47939	0.2233	0.22486			18.49	-1.37571	-0.7308	-0.4466
	18.5	0.40131	0.21549	0.19051			18.5	-1.45847	-0.72767	-0.53404
	18.51	0.45909	0.23735	0.23267			18.51	-1.37102	-0.73392	-0.48876
	18.52	0.37321	0.23423	0.17645			18.52	-1.4085	-0.72143	-0.54029
	18.53	0.4466	0.24672	0.22642			18.53	-1.37102	-0.7183	-0.44972
	18.54	0.38882	0.23423	0.1827			18.54	-1.44129	-0.73236	-0.52936
	18.55	0.44972	0.27014	0.22018			18.55	-1.36322	-0.74017	-0.45909
	18.56	0.37321	0.23579	0.17021			18.56	-1.41475	-0.7105	-0.51374
	18.57	0.45909	0.20456	0.19519			18.57	-1.36946	-0.70425	-0.43879
	18.58	0.38101	0.19363	0.16865			18.58	-1.43973	-0.70893	-0.51843
	18.59	0.44504	0.22642	0.21549			18.59	-1.39132	-0.72455	-0.46221
	18.6	0.38414	0.21393	0.16708			18.6	-1.43661	-0.71987	-0.55122
	18.61	0.44347	0.22018	0.20768			18.61	-1.35697	-0.7105	-0.46221
	18.62	0.36696	0.20144	0.16865			18.62	-1.43036	-0.70893	-0.51999
	18.63	0.43567	0.22642	0.21549			18.63	-1.34292	-0.70737	-0.44972
	18.64	0.3857	0.23111	0.16865			18.64	-1.40694	-0.70269	-0.54029
	18.65	0.45597	0.22798	0.21237			18.65	-1.36322	-0.69176	-0.48564
	18.66	0.39351	0.19831	0.1827			18.66	-1.4288	-0.68395	-0.5684
	18.67	0.47939	0.23423	0.22486			18.67	-1.3476	-0.68395	-0.49657
	18.68	0.40444	0.23579	0.21393			18.68	-1.4085	-0.71206	-0.55903
	18.69	0.47314	0.2436	0.24828			18.69	-1.36478	-0.74017	-0.46065
	18.7	0.41537	0.21237	0.18426			18.7	-1.41787	-0.73236	-0.51999
	18.71	0.47783	0.2233	0.20768			18.71	-1.3679	-0.74017	-0.44191
	18.72	0.3857	0.21393	0.16396			18.72	-1.44285	-0.73392	-0.5075
	18.73	0.44504	0.21861	0.21705			18.73	-1.35385	-0.72923	-0.44972
	18.74	0.37008	0.21705	0.19207			18.74	-1.40225	-0.70737	-0.52936
	18.75	0.47627	0.24204	0.22642			18.75	-1.36946	-0.71987	-0.46065
	18.76	0.40912	0.23891	0.19988			18.76	-1.4491	-0.70737	-0.53873
	18.77	0.45284	0.24516	0.23579			18.77	-1.37727	-0.69957	-0.45753
	18.78	0.37945	0.20144	0.18582			18.78	-1.42724	-0.66365	-0.54497
	18.79	0.45909	0.21237	0.22174			18.79	-1.37727	-0.69488	-0.47314
	18.8	0.39038	0.21861	0.20144			18.8	-1.43505	-0.71206	-0.51218
	18.81	0.45284	0.23891	0.2233			18.81	-1.36478	-0.73548	-0.40912
	18.82	0.38257	0.23267	0.16084			18.82	-1.41475	-0.71987	-0.50906
	18.83	0.45753	0.23735	0.203			18.83	-1.35072	-0.70737	-0.46065
	18.84	0.37789	0.20144	0.16552			18.84	-1.41631	-0.70269	-0.54654
	18.85	0.45128	0.20925	0.19831			18.85	-1.34135	-0.69644	-0.45909
	18.86	0.38101	0.21549	0.16396			18.86	-1.42568	-0.68083	-0.51687
	18.87	0.46065	0.22642	0.21549			18.87	-1.37415	-0.69176	-0.47002
	18.88	0.39819	0.2233	0.17177			18.88	-1.43505	-0.70737	-0.51999
	18.89	0.43723	0.23423	0.21081			18.89	-1.38195	-0.72143	-0.43723
	18.9	0.36384	0.22642	0.16396			18.9	-1.45378	-0.69957	-0.53873
	18.91	0.44347	0.23111	0.20456			18.91	-1.38664	-0.69644	-0.47939
	18.92	0.38101	0.2233	0.20768			18.92	-1.42724	-0.6699	-0.55122
	18.93	0.46377	0.21549	0.23735			18.93	-1.36478	-0.67146	-0.4669
	18.94	0.39194	0.22798	0.14522			18.94	-1.44598	-0.68863	-0.53092
	18.95	0.4669	0.26546	0.19675			18.95	-1.3679	-0.72611	-0.45441
	18.96	0.39194	0.24204	0.18426			18.96	-1.40538	-0.71987	-0.51531
	18.97	0.46534	0.21549	0.21705			18.97	-1.35853	-0.74329	-0.44972
	18.98	0.38101	0.19831	0.16552			18.98	-1.42724	-0.70425	-0.54497
	18.99	0.44347	0.20925	0.1827			18.99	-1.36165	-0.69332	-0.48251
	19	0.38257	0.19675	0.1421			19	-1.42099	-0.67927	-0.5481
	19.01	0.45909	0.21705	0.20612			19.01	-1.35385	-0.68551	-0.46221
	19.02	0.39819	0.20925	0.19207			19.02	-1.39132	-0.70893	-0.51843
	19.03	0.4669	0.21861	0.23891			19.03	-1.34604	-0.73548	-0.44191
	19.04	0.37164	0.23267	0.19831			19.04	-1.43817	-0.72455	-0.52936
	19.05	0.42317	0.23735	0.22955			19.05	-1.38195	-0.70737	-0.47002
	19.06	0.36384	0.22486	0.19051			19.06	-1.41943	-0.68863	-0.5278
	19.07	0.4466	0.23891	0.22174			19.07	-1.35072	-0.72299	-0.45753
	19.08	0.38101	0.22798	0.17489			19.08	-1.42568	-0.70425	-0.55278
	19.09	0.45284	0.24516	0.21549			19.09	-1.38039	-0.69176	-0.4872
	19.1	0.38257	0.21549	0.20612			19.1	-1.42099	-0.6902	-0.53717
	19.11	0.47314	0.2233	0.25141			19.11	-1.36634	-0.7183	-0.45909
	19.12	0.40444	0.21237	0.19675			19.12	-1.42724	-0.68863	-0.50125
	19.13	0.46534	0.2233	0.20768			19.13	-1.36478	-0.6902	-0.43723
	19.14	0.37321	0.21237	0.16865			19.14	-1.43348	-0.698	-0.49501
	19.15	0.44035	0.2233	0.22018			19.15	-1.34604	-0.71987	-0.40756
	19.16	0.34198	0.21549	0.17801			19.16	-1.40069	-0.70269	-0.51531
	19.17	0.40287	0.22174	0.19675			19.17	-1.34916	-0.69957	-0.47314
	19.18	0.37945	0.20925	0.17645			19.18	-1.41787	-0.65428	-0.56527
	19.19	0.45909	0.19675	0.22486			19.19	-1.37727	-0.6574	-0.47783
	19.2	0.3857	0.19363	0.19051			19.2	-1.44285	-0.69176	-0.53248
	19.21	0.45128	0.23423	0.22486			19.21	-1.37415	-0.73704	-0.47314
	19.22	0.3857	0.23579	0.17177			19.22	-1.4085	-0.71206	-0.54654
	19.23	0.45753	0.23735	0.21549			19.23	-1.36322	-0.72143	-0.45128
	19.24	0.39975	0.22642	0.18895			19.24	-1.44442	-0.70425	-0.49969
	19.25	0.47783	0.23267	0.22642			19.25	-1.36946	-0.70893	-0.43098
	19.26	0.39975	0.22798	0.1624			19.26	-1.41162	-0.69488	-0.5075
	19.27	0.44972	0.22486	0.21549			19.27	-1.36946	-0.70581	-0.44972
	19.28	0.36696	0.20456	0.17645			19.28	-1.41631	-0.70269	-0.52624
	19.29	0.45597	0.23735	0.22174			19.29	-1.34292	-0.7105	-0.45597
	19.3	0.39819	0.23267	0.19051			19.3	-1.41318	-0.71362	-0.5356
	19.31	0.44347	0.23267	0.2233			19.31	-1.38664	-0.7308	-0.45128
	19.32	0.37633	0.22018	0.16865			19.32	-1.44129	-0.71987	-0.53092
	19.33	0.43723	0.22174	0.19831			19.33	-1.3679	-0.70581	-0.44816
	19.34	0.37321	0.2233	0.17801			19.34	-1.44598	-0.66834	-0.52155
	19.35	0.46065	0.25609	0.20768			19.35	-1.38039	-0.70893	-0.46534
	19.36	0.40131	0.23267	0.17958			19.36	-1.45222	-0.71362	-0.55434
	19.37	0.47471	0.21081	0.22486			19.37	-1.38195	-0.70893	-0.47002
	19.38	0.41224	0.19051	0.17333			19.38	-1.43817	-0.69957	-0.51687
	19.39	0.45753	0.21081	0.21081			19.39	-1.36946	-0.69644	-0.45753
	19.4	0.37008	0.22174	0.16865			19.4	-1.42412	-0.6902	-0.52936
	19.41	0.43098	0.25453	0.19675			19.41	-1.36009	-0.70737	-0.45441
	19.42	0.3654	0.24828	0.16708			19.42	-1.41787	-0.68239	-0.51531
	19.43	0.44035	0.23423	0.20456			19.43	-1.37571	-0.69644	-0.42474
	19.44	0.37321	0.21081	0.17645			19.44	-1.43817	-0.698	-0.52467
	19.45	0.46221	0.21393	0.22642			19.45	-1.37727	-0.72299	-0.49032
	19.46	0.36227	0.20925	0.19675			19.46	-1.4288	-0.70893	-0.57777
	19.47	0.41693	0.21081	0.22642			19.47	-1.35229	-0.7105	-0.4872
	19.48	0.35291	0.21237	0.18738			19.48	-1.41162	-0.68395	-0.54497
	19.49	0.4466	0.23267	0.21237			19.49	-1.34916	-0.70425	-0.46846
	19.5	0.39663	0.21081	0.16084			19.5	-1.42568	-0.69488	-0.5356
	19.51	0.45597	0.21081	0.20925			19.51	-1.37102	-0.7105	-0.45753
	19.52	0.40444	0.21237	0.17645			19.52	-1.42099	-0.70737	-0.52936
	19.53	0.49657	0.23579	0.23423			19.53	-1.36165	-0.71362	-0.46846
	19.54	0.39975	0.22174	0.20456			19.54	-1.41006	-0.698	-0.51374
	19.55	0.44816	0.23579	0.22018			19.55	-1.35697	-0.71206	-0.43879
	19.56	0.39507	0.22798	0.18114			19.56	-1.43505	-0.70425	-0.52155
	19.57	0.44191	0.23891	0.21393			19.57	-1.37259	-0.70893	-0.45909
	19.58	0.35915	0.23579	0.18114			19.58	-1.43661	-0.68707	-0.5278
	19.59	0.44191	0.24828	0.24204			19.59	-1.38039	-0.70425	-0.45909
	19.6	0.37321	0.22486	0.19675			19.6	-1.44129	-0.70425	-0.5356
	19.61	0.45128	0.23891	0.20144			19.61	-1.38195	-0.72923	-0.45128
	19.62	0.37321	0.22174	0.15459			19.62	-1.41787	-0.70425	-0.51843
	19.63	0.45441	0.22174	0.20612			19.63	-1.35853	-0.70113	-0.43723
	19.64	0.39975	0.22018	0.16084			19.64	-1.44129	-0.69176	-0.50594
	19.65	0.4669	0.24048	0.19207			19.65	-1.3679	-0.70113	-0.45441
	19.66	0.39351	0.22798	0.1624			19.66	-1.39757	-0.69176	-0.53717
	19.67	0.46221	0.2233	0.21549			19.67	-1.37102	-0.7105	-0.45284
	19.68	0.3857	0.19988	0.18738			19.68	-1.43192	-0.69488	-0.52624
	19.69	0.43879	0.23267	0.20456			19.69	-1.38508	-0.71518	-0.4263
	19.7	0.39038	0.24204	0.16552			19.7	-1.43036	-0.70581	-0.50906
	19.71	0.47471	0.24516	0.20612			19.71	-1.35697	-0.72611	-0.47002
	19.72	0.406	0.21549	0.17489			19.72	-1.42568	-0.69957	-0.54966
	19.73	0.47158	0.21237	0.203			19.73	-1.37727	-0.70737	-0.48876
	19.74	0.39194	0.203	0.16708			19.74	-1.45378	-0.69644	-0.54029
	19.75	0.45909	0.23579	0.2233			19.75	-1.38039	-0.70893	-0.45441
	19.76	0.38101	0.2436	0.19363			19.76	-1.42724	-0.71674	-0.55122
	19.77	0.43411	0.23579	0.22955			19.77	-1.36478	-0.74953	-0.46377
	19.78	0.37321	0.21705	0.19519			19.78	-1.41787	-0.72455	-0.52155
	19.79	0.45284	0.23267	0.22018			19.79	-1.31949	-0.7183	-0.44816
	19.8	0.38257	0.2233	0.19363			19.8	-1.38508	-0.67614	-0.5278
	19.81	0.4466	0.21705	0.22642			19.81	-1.35853	-0.70269	-0.45284
	19.82	0.39507	0.19988	0.17333			19.82	-1.40382	-0.68863	-0.53092
	19.83	0.48876	0.21861	0.19831			19.83	-1.36634	-0.67614	-0.4669
	19.84	0.40444	0.22642	0.15303			19.84	-1.44129	-0.69176	-0.5481
	19.85	0.44972	0.23891	0.22642			19.85	-1.36946	-0.70581	-0.47002
	19.86	0.36852	0.22174	0.21081			19.86	-1.42412	-0.6777	-0.52936
	19.87	0.44972	0.24672	0.24204			19.87	-1.37102	-0.70269	-0.4669
	19.88	0.37633	0.21861	0.17801			19.88	-1.4288	-0.71206	-0.53248
	19.89	0.45128	0.22486	0.22174			19.89	-1.38039	-0.73236	-0.46377
	19.9	0.38882	0.21081	0.20144			19.9	-1.44754	-0.71362	-0.52936
	19.91	0.43098	0.22642	0.20456			19.91	-1.36478	-0.698	-0.45597
	19.92	0.36227	0.21861	0.17021			19.92	-1.40225	-0.68239	-0.51687
	19.93	0.4466	0.21081	0.20612			19.93	-1.34448	-0.68863	-0.45441
	19.94	0.37789	0.20768	0.18426			19.94	-1.4085	-0.68083	-0.5356
	19.95	0.46065	0.24204	0.22642			19.95	-1.36946	-0.70581	-0.41849
[truncated: 4,054 more rows]

## Sheet: Figure 4a
	Highlighted yellow in µm			White case represents at the XY position EQE %
		X Axis ==>
		0	0.06	0.12	0.18	0.24	0.3	0.36	0.42	0.48	0.54	0.6	0.66	0.72	0.78	0.84	0.9	0.96	1.02	1.08	1.14	1.2	1.26	1.32	1.38	1.44	1.5	1.56	1.62	1.68	1.74	1.8	1.86	1.92	1.98	2.04	2.1	2.16	2.22	2.28	2.34	2.4	2.46	2.52	2.58	2.64	2.7	2.76	2.82
Y Axis	0	0.00917	0.00793	0.00884	0.009	0.00809	0.00801	0.00859	0.00644	0.0076	0.0104	0.00776	0.00644	0.00785	0.00999	0.00801	0.0057	0.00966	0.00735	0.00702	0.00908	0.00652	0.00933	0.00842	0.00669	0.00917	0.00636	0.00908	0.0103	0.00586	0.00851	0.00628	0.00859	0.00892	0.00685	0.00851	0.00818	0.00694	0.00925	0.00785	0.00884	0.00776	0.00669	0.00966	0.00718	0.00958	0.00859	0.00727	0.00925
||	1	0.00644	0.00809	0.00735	0.0071	0.00842	0.00752	0.00842	0.00908	0.00727	0.00669	0.00685	0.00925	0.00809	0.00685	0.00718	0.00941	0.00785	0.0102	0.00801	0.00619	0.00983	0.00768	0.00743	0.00958	0.00619	0.00867	0.0071	0.00619	0.00958	0.0071	0.00917	0.00809	0.00603	0.00941	0.00801	0.00884	0.00867	0.00718	0.0103	0.00727	0.00785	0.00875	0.00644	0.0102	0.00859	0.00793	0.00875	0.00562
||	2	0.00694	0.00735	0.00628	0.00611	0.00677	0.00628	0.00842	0.00974	0.0071	0.00619	0.00809	0.0095	0.00735	0.00661	0.00875	0.00851	0.00694	0.00933	0.00768	0.00685	0.00941	0.00768	0.00875	0.00933	0.00661	0.00801	0.00685	0.00735	0.00933	0.00562	0.00908	0.00851	0.00743	0.009	0.00677	0.00875	0.00867	0.00702	0.00867	0.00586	0.00826	0.00991	0.00694	0.00925	0.0076	0.00735	0.00875	0.00752
V	3	0.00801	0.00842	0.00842	0.00834	0.0071	0.00826	0.00834	0.00785	0.00685	0.00752	0.00867	0.00834	0.00752	0.00801	0.00851	0.00776	0.00818	0.0095	0.00933	0.00809	0.00809	0.00809	0.00702	0.00768	0.00718	0.00826	0.00818	0.00752	0.00801	0.00685	0.00785	0.00743	0.00743	0.00743	0.00768	0.00768	0.00908	0.00793	0.00892	0.00834	0.00809	0.009	0.00842	0.00892	0.00818	0.00768	0.00793	0.00826
	4	0.00925	0.00834	0.00809	0.00718	0.00669	0.00776	0.0095	0.00875	0.00743	0.00785	0.00892	0.00727	0.00727	0.00859	0.00908	0.00677	0.00908	0.00908	0.00702	0.00752	0.00785	0.00743	0.00917	0.00718	0.00818	0.00908	0.00685	0.00925	0.00925	0.00785	0.00933	0.00619	0.00826	0.00793	0.00636	0.00966	0.00694	0.00875	0.00859	0.00669	0.00875	0.00826	0.00752	0.00875	0.00628	0.00793	0.00685	0.00875
	5	0.00818	0.00933	0.009	0.00834	0.00793	0.00826	0.00917	0.00809	0.00702	0.00842	0.009	0.00785	0.0076	0.00826	0.00859	0.00578	0.00809	0.00826	0.00529	0.0095	0.00842	0.00776	0.00966	0.00752	0.00867	0.00892	0.00702	0.00974	0.00818	0.0076	0.00991	0.00595	0.00801	0.00727	0.00661	0.00892	0.0057	0.00842	0.00867	0.00694	0.00966	0.00826	0.00793	0.00933	0.0076	0.00933	0.00677	0.00752
	6	0.00826	0.00892	0.00842	0.00785	0.00636	0.00826	0.00983	0.009	0.00718	0.00727	0.00793	0.00826	0.00636	0.00727	0.00892	0.00743	0.00718	0.00785	0.00727	0.00793	0.00826	0.00768	0.00801	0.0076	0.00859	0.00826	0.0057	0.00743	0.00694	0.00718	0.009	0.00793	0.00826	0.00809	0.00603	0.00801	0.00727	0.00801	0.00842	0.00785	0.00974	0.00735	0.00818	0.00809	0.00867	0.00867	0.00776	0.00818
	7	0.00983	0.00685	0.00793	0.00875	0.00892	0.00917	0.00694	0.00685	0.00884	0.00908	0.00669	0.00562	0.00801	0.009	0.00652	0.00752	0.00958	0.00694	0.00834	0.00884	0.00603	0.00809	0.00842	0.00801	0.0101	0.00727	0.00958	0.00983	0.00595	0.00991	0.00677	0.009	0.00958	0.00694	0.0104	0.00793	0.00727	0.00842	0.00652	0.00991	0.0071	0.00752	0.00941	0.00652	0.00966	0.00809	0.00768	0.009
	8	0.00702	0.00677	0.00727	0.00768	0.00983	0.00966	0.00884	0.00669	0.00735	0.00834	0.00859	0.00619	0.00768	0.00859	0.00801	0.00752	0.00785	0.00768	0.00809	0.00867	0.00669	0.00768	0.00809	0.00735	0.009	0.00727	0.00925	0.00826	0.00743	0.00867	0.00718	0.00867	0.00768	0.00628	0.00974	0.00851	0.00851	0.00793	0.0076	0.00842	0.00619	0.00727	0.00818	0.00785	0.00859	0.00809	0.00768	0.00859
	9	0.0102	0.00636	0.00752	0.00867	0.00892	0.00834	0.00694	0.00743	0.00958	0.00908	0.00669	0.00677	0.00834	0.00933	0.00694	0.00768	0.00776	0.00685	0.00892	0.00752	0.00735	0.00867	0.00727	0.00834	0.00818	0.00776	0.009	0.00718	0.0076	0.00917	0.00661	0.00933	0.00768	0.00834	0.0106	0.00652	0.00859	0.00752	0.00743	0.00793	0.00661	0.00768	0.00834	0.00652	0.00941	0.00661	0.00826	0.00809
	10	0.009	0.00818	0.00892	0.00917	0.00785	0.00752	0.00851	0.00735	0.00776	0.0102	0.00842	0.00702	0.00718	0.00859	0.00859	0.00776	0.00884	0.00586	0.00669	0.00933	0.00652	0.00818	0.00884	0.00727	0.00875	0.00661	0.00859	0.00941	0.00685	0.00966	0.00818	0.00785	0.00801	0.00685	0.00875	0.00785	0.00702	0.00974	0.00619	0.00834	0.00818	0.00652	0.00776	0.00578	0.009	0.00859	0.00752	0.00941
	11	0.00958	0.00785	0.00884	0.00974	0.00908	0.00776	0.00785	0.00735	0.00925	0.00875	0.00793	0.0076	0.00842	0.014	0.00471	0.00471	0.00793	0.00677	0.00851	0.00851	0.00669	0.00917	0.00702	0.00652	0.00818	0.00661	0.00908	0.00834	0.00652	0.00842	0.00718	0.00875	0.00834	0.00685	0.00958	0.00752	0.00743	0.00834	0.00727	0.00983	0.00669	0.00743	0.00925	0.00735	0.00826	0.00768	0.00851	0.00917
	12	0.00768	0.00875	0.00859	0.00834	0.00793	0.00826	0.00908	0.00785	0.00776	0.00801	0.00842	0.00793	0.00801	0.00867	0.00974	0.00677	0.00718	0.00826	0.00636	0.00768	0.0076	0.00702	0.00851	0.00785	0.00776	0.00867	0.00818	0.00867	0.00793	0.00661	0.00818	0.00702	0.00818	0.0071	0.00752	0.009	0.00768	0.00834	0.0076	0.00842	0.00875	0.00867	0.00801	0.00826	0.00644	0.00892	0.00776	0.00826
	13	0.00842	0.00809	0.00875	0.00875	0.00826	0.00908	0.00818	0.00628	0.0071	0.0095	0.00718	0.00677	0.00768	0.00933	0.00768	0.00718	0.00941	0.00652	0.00818	0.00776	0.00644	0.00908	0.00842	0.00677	0.00884	0.00694	0.00793	0.00859	0.00694	0.0102	0.00677	0.00809	0.00842	0.00694	0.00867	0.00694	0.00743	0.00925	0.00677	0.00875	0.00694	0.00735	0.00983	0.00685	0.00917	0.00834	0.00694	0.0076
	14	0.00702	0.00834	0.0076	0.00685	0.00768	0.00743	0.00793	0.00826	0.00752	0.00752	0.0071	0.00785	0.00768	0.00702	0.00776	0.00834	0.00809	0.00974	0.00661	0.00718	0.00793	0.00752	0.00917	0.00826	0.00718	0.009	0.00644	0.00809	0.00908	0.00702	0.00933	0.00727	0.00768	0.00826	0.00694	0.00908	0.00826	0.00677	0.00801	0.00661	0.00875	0.00884	0.00718	0.00908	0.00652	0.00834	0.00743	0.00644
	15	0.00793	0.00859	0.00834	0.00776	0.0071	0.00818	0.00859	0.00842	0.00818	0.00752	0.00818	0.00842	0.00685	0.00818	0.00983	0.00785	0.00859	0.00818	0.00611	0.00809	0.00859	0.00661	0.00842	0.00702	0.0076	0.00793	0.00727	0.00892	0.00752	0.00603	0.0095	0.00727	0.00702	0.00752	0.00636	0.00933	0.00735	0.00826	0.00851	0.00776	0.00917	0.00826	0.00818	0.00801	0.0052	0.00966	0.00818	0.00669
	16	0.00694	0.00768	0.00743	0.00785	0.0071	0.00545	0.00735	0.00974	0.00768	0.00743	0.00718	0.0107	0.00628	0.0052	0.00669	0.0076	0.00793	0.00727	0.00785	0.00661	0.00842	0.00743	0.00727	0.00818	0.00743	0.00809	0.00727	0.00636	0.00801	0.00842	0.00826	0.00785	0.00628	0.00884	0.00785	0.00809	0.00867	0.00718	0.00801	0.0076	0.00776	0.00867	0.00619	0.00776	0.00851	0.00851	0.00908	0.00652
	17	0.00743	0.00826	0.00867	0.00884	0.00752	0.00809	0.00785	0.00661	0.0076	0.00991	0.00851	0.00685	0.00785	0.00933	0.00793	0.00694	0.00743	0.00809	0.00743	0.00884	0.0071	0.00941	0.00925	0.00776	0.00809	0.00694	0.00793	0.0095	0.0076	0.00809	0.00669	0.0071	0.00966	0.00743	0.00859	0.00743	0.00785	0.00925	0.00793	0.00834	0.00702	0.00677	0.00727	0.00735	0.00785	0.00743	0.00586	0.00925
	18	0.00818	0.00925	0.00941	0.00884	0.00892	0.00842	0.00933	0.00677	0.00752	0.00818	0.00834	0.00702	0.0057	0.00859	0.00867	0.00636	0.00735	0.00834	0.0071	0.00983	0.00694	0.00727	0.00908	0.00677	0.00851	0.00834	0.0076	0.00818	0.00611	0.0076	0.0095	0.00892	0.00966	0.00685	0.0071	0.00925	0.00644	0.00908	0.00718	0.00752	0.00941	0.00628	0.00785	0.00785	0.0071	0.00867	0.00718	0.00966
	19	0.00768	0.00685	0.00685	0.00702	0.009	0.00818	0.0076	0.00694	0.00727	0.00702	0.00735	0.0076	0.00685	0.00801	0.00801	0.00776	0.00685	0.00785	0.00851	0.00752	0.0071	0.00884	0.00768	0.00818	0.00801	0.00818	0.00785	0.0076	0.00859	0.00826	0.00669	0.00859	0.00776	0.00801	0.00785	0.00793	0.00834	0.00809	0.00851	0.00826	0.00826	0.0076	0.0071	0.00768	0.00768	0.00628	0.00727	0.00785
	20	0.00694	0.00636	0.00644	0.00727	0.0102	0.00644	0.0076	0.009	0.00884	0.00793	0.00677	0.00925	0.00842	0.00586	0.0076	0.00834	0.00727	0.00752	0.00917	0.00669	0.00834	0.00867	0.00595	0.00908	0.00702	0.00752	0.00917	0.00636	0.00941	0.00768	0.00685	0.00851	0.00603	0.00801	0.00826	0.00652	0.00917	0.00702	0.00768	0.00818	0.00636	0.00958	0.00834	0.00793	0.00892	0.00776	0.0095	0.00661
	21	0.00611	0.00694	0.00652	0.00661	0.00851	0.00727	0.00661	0.00908	0.00941	0.00867	0.0076	0.00834	0.00842	0.00702	0.00644	0.00809	0.00694	0.00776	0.009	0.00718	0.00768	0.00818	0.00636	0.00859	0.00661	0.00735	0.00859	0.00718	0.00801	0.00752	0.00644	0.00743	0.00661	0.00842	0.00859	0.00611	0.00884	0.00661	0.00875	0.00834	0.00735	0.00884	0.0076	0.00776	0.00834	0.00636	0.009	0.00776
	22	0.00834	0.00652	0.00718	0.00793	0.00809	0.00809	0.00752	0.00669	0.00834	0.0076	0.00727	0.00727	0.00884	0.00768	0.00809	0.00735	0.00735	0.0071	0.00834	0.00727	0.00694	0.0095	0.00727	0.00793	0.00842	0.00677	0.009	0.00586	0.00586	0.00826	0.00785	0.00842	0.00694	0.00487	0.0076	0.00677	0.00727	0.00776	0.00694	0.00867	0.00685	0.00768	0.00793	0.00669	0.00908	0.00851	0.00809	0.00752
	23	0.0071	0.00743	0.00718	0.00685	0.00735	0.00776	0.00743	0.00735	0.00727	0.00776	0.00809	0.00702	0.00619	0.009	0.00941	0.00768	0.00776	0.00801	0.00562	0.00801	0.00917	0.00793	0.0076	0.00702	0.00768	0.00826	0.00718	0.00768	0.00851	0.00718	0.00917	0.0076	0.0095	0.00801	0.00677	0.00867	0.00768	0.00785	0.00851	0.00702	0.00768	0.00727	0.00644	0.0076	0.00619	0.00925	0.00694	0.00793
	24	0.00834	0.00652	0.00718	0.00809	0.00859	0.00702	0.00669	0.00694	0.00867	0.00884	0.00718	0.0071	0.00867	0.00677	0.00685	0.00793	0.0076	0.00652	0.00793	0.00685	0.00619	0.00818	0.00586	0.0076	0.00933	0.00652	0.00933	0.00611	0.00661	0.00925	0.00677	0.00884	0.00669	0.00586	0.00818	0.00652	0.00735	0.00735	0.00718	0.00925	0.00562	0.00669	0.00809	0.00677	0.00908	0.00685	0.00743	0.00818
	25	0.00636	0.00809	0.00661	0.00595	0.0052	0.00611	0.0076	0.00867	0.00685	0.00603	0.00867	0.0095	0.00718	0.00851	0.00859	0.00842	0.0071	0.00875	0.0076	0.00677	0.009	0.00801	0.00776	0.009	0.00636	0.00875	0.00677	0.00628	0.00908	0.00628	0.00875	0.00793	0.00619	0.00801	0.00652	0.00892	0.00851	0.00603	0.00925	0.00611	0.00793	0.00851	0.00644	0.00958	0.00752	0.00834	0.00925	0.0076
	26	0.00702	0.00793	0.0076	0.00718	0.00652	0.0076	0.00834	0.00768	0.00628	0.00809	0.00933	0.0076	0.00677	0.00875	0.00743	0.00636	0.00793	0.00793	0.00752	0.00875	0.0076	0.00694	0.00851	0.00685	0.00735	0.00818	0.00578	0.00875	0.00793	0.00694	0.00743	0.00801	0.00801	0.00834	0.00718	0.00842	0.00611	0.00743	0.0071	0.00685	0.00776	0.00677	0.00834	0.00834	0.00677	0.00793	0.00735	0.00834
	27	0.00685	0.00925	0.00785	0.00685	0.00826	0.00718	0.009	0.00652	0.00595	0.00785	0.00917	0.00752	0.00735	0.00884	0.00842	0.00735	0.00727	0.00809	0.00785	0.00752	0.00752	0.00595	0.00925	0.00652	0.00694	0.00809	0.00603	0.00941	0.00801	0.00586	0.00718	0.00628	0.00908	0.00801	0.00611	0.00776	0.0071	0.0076	0.00801	0.00702	0.00867	0.00669	0.00661	0.00859	0.00768	0.00809	0.00743	0.00809
	28	0.00644	0.00644	0.00603	0.00652	0.00776	0.00628	0.00776	0.00908	0.00685	0.00644	0.00669	0.00925	0.00826	0.0057	0.00809	0.00875	0.00652	0.00809	0.00809	0.00619	0.00875	0.00611	0.00652	0.00892	0.00595	0.00776	0.00776	0.00652	0.00842	0.00694	0.0076	0.0076	0.00578	0.00908	0.00727	0.00727	0.00867	0.00595	0.00859	0.00685	0.00694	0.00925	0.0076	0.0095	0.00743	0.00677	0.00818	0.00553
	29	0.00603	0.0071	0.00628	0.00578	0.00727	0.00652	0.00809	0.00884	0.00735	0.00776	0.00809	0.00859	0.00685	0.00586	0.00851	0.00834	0.00718	0.00884	0.00727	0.00718	0.00933	0.00718	0.00718	0.00867	0.00727	0.00801	0.00652	0.00743	0.00826	0.00669	0.00743	0.00752	0.00752	0.00892	0.00636	0.00793	0.00785	0.00636	0.00793	0.00875	0.00785	0.00644	0.00677	0.00743	0.00677	0.00718	0.00768	0.0071
	30	0.00702	0.0076	0.00702	0.00644	0.00735	0.00752	0.00793	0.00851	0.0057	0.00661	0.00851	0.00776	0.00562	0.00677	0.00892	0.00669	0.00685	0.00884	0.00603	0.00752	0.00752	0.00669	0.009	0.00785	0.00636	0.00801	0.00718	0.00875	0.00694	0.00611	0.00917	0.00685	0.00776	0.00752	0.00619	0.00842	0.00793	0.00768	0.00859	0.00685	0.00752	0.00685	0.00702	0.00818	0.00512	0.00801	0.00702	0.00826
	31	0.00801	0.00743	0.00735	0.00718	0.00785	0.00768	0.00685	0.00842	0.00677	0.00735	0.0071	0.00743	0.00793	0.00702	0.00685	0.00636	0.00801	0.00702	0.00669	0.00785	0.00718	0.00785	0.00776	0.00718	0.00785	0.00735	0.00785	0.00702	0.00743	0.00669	0.00743	0.00619	0.00727	0.00685	0.00752	0.00768	0.00884	0.00768	0.00727	0.00727	0.00727	0.00801	0.00801	0.00776	0.0076	0.00834	0.00545	0.00743
	32	0.00644	0.00603	0.00537	0.00586	0.00685	0.00644	0.00652	0.00908	0.00735	0.00628	0.00752	0.00768	0.00727	0.00586	0.00801	0.00834	0.00578	0.00826	0.00826	0.00471	0.00875	0.00743	0.00636	0.00917	0.00652	0.00768	0.00735	0.00702	0.00941	0.00685	0.00735	0.00801	0.00545	0.00851	0.00694	0.00793	0.00958	0.00619	0.00834	0.00644	0.00619	0.00801	0.00718	0.00983	0.00743	0.00685	0.00834	0.00487
	33	0.00735	0.00652	0.00603	0.00661	0.00785	0.00595	0.00702	0.00851	0.00826	0.00661	0.0071	0.00702	0.0076	0.00603	0.00892	0.009	0.00628	0.00801	0.00776	0.00636	0.00818	0.00743	0.00677	0.00892	0.00661	0.00768	0.00793	0.00652	0.00735	0.00785	0.00793	0.00826	0.00553	0.00752	0.00727	0.00768	0.00991	0.00702	0.00834	0.00735	0.00661	0.00702	0.00677	0.00785	0.00851	0.00611	0.00859	0.00735
	34	0.00652	0.00743	0.00644	0.00619	0.00743	0.00479	0.00694	0.00917	0.00809	0.00562	0.00818	0.00842	0.00677	0.00603	0.00851	0.00685	0.00644	0.00983	0.00776	0.00529	0.00818	0.00603	0.0076	0.00908	0.00652	0.00834	0.00768	0.0076	0.00875	0.00537	0.00735	0.00768	0.00644	0.00818	0.00537	0.00776	0.00925	0.0071	0.00752	0.00578	0.00834	0.00826	0.00636	0.00851	0.00727	0.00727	0.00809	0.0071
	35	0.00884	0.00743	0.00867	0.00925	0.00859	0.00735	0.00553	0.00636	0.00834	0.0105	0.00776	0.00644	0.00859	0.00752	0.00611	0.009	0.00809	0.00595	0.00851	0.00785	0.00619	0.00941	0.0071	0.00677	0.00851	0.00512	0.00718	0.00743	0.00661	0.00884	0.00718	0.0076	0.00785	0.00603	0.00917	0.00652	0.00603	0.00801	0.00677	0.00908	0.00619	0.00785	0.00974	0.00735	0.00818	0.00628	0.00801	0.0095
	36	0.00801	0.00859	0.00842	0.00768	0.00776	0.00818	0.00834	0.00818	0.00619	0.0076	0.00867	0.00652	0.00727	0.00917	0.00842	0.00685	0.00818	0.00818	0.00785	0.00735	0.00718	0.0076	0.00875	0.00677	0.00752	0.00702	0.00611	0.00818	0.00785	0.00702	0.00809	0.00735	0.00834	0.00636	0.00752	0.00908	0.00677	0.00801	0.0071	0.00702	0.00834	0.00652	0.0076	0.00685	0.0076	0.00768	0.00652	0.0076
	37	0.00669	0.00809	0.00768	0.00694	0.0071	0.00669	0.00851	0.00644	0.00677	0.00892	0.00859	0.00669	0.00644	0.00768	0.00801	0.00735	0.009	0.00818	0.00661	0.00851	0.00818	0.00809	0.00925	0.00603	0.00644	0.00685	0.0076	0.00884	0.00776	0.00661	0.00884	0.00694	0.00867	0.00669	0.00628	0.009	0.00727	0.00917	0.00809	0.00628	0.00743	0.00735	0.00834	0.0095	0.00636	0.00966	0.00628	0.00727
	38	0.00727	0.00793	0.00677	0.00586	0.00768	0.00718	0.00785	0.00892	0.00677	0.00636	0.00892	0.00892	0.00685	0.00619	0.00809	0.00818	0.00669	0.00908	0.00619	0.00644	0.0102	0.00644	0.00793	0.00859	0.00487	0.00859	0.00611	0.00752	0.00933	0.00603	0.00851	0.00884	0.00743	0.00834	0.00628	0.00834	0.00809	0.00636	0.00908	0.00685	0.00834	0.00735	0.00628	0.00826	0.00619	0.00818	0.00859	0.00611
	39	0.00908	0.00718	0.00727	0.0076	0.00859	0.00611	0.00727	0.0095	0.00875	0.00694	0.0071	0.00818	0.00842	0.00735	0.00793	0.00735	0.00727	0.0076	0.00752	0.00743	0.00735	0.00743	0.0071	0.00842	0.00809	0.00743	0.00925	0.00652	0.00793	0.0076	0.00776	0.0076	0.00595	0.00743	0.00776	0.00694	0.00834	0.00677	0.00735	0.00793	0.00603	0.00908	0.00694	0.00801	0.00801	0.00842	0.00851	0.00694
	40	0.0076	0.0076	0.00818	0.00851	0.00661	0.00694	0.0076	0.00677	0.00785	0.00925	0.00652	0.00619	0.00785	0.00908	0.00661	0.00619	0.00859	0.00685	0.00884	0.00842	0.00644	0.00842	0.00826	0.00694	0.00818	0.00578	0.00809	0.00743	0.00619	0.00933	0.00809	0.00801	0.00875	0.00694	0.00768	0.0076	0.00718	0.00925	0.00619	0.00917	0.00884	0.00842	0.00793	0.00603	0.00867	0.00859	0.00685	0.00735
	41	0.00776	0.00768	0.00752	0.00735	0.00785	0.00768	0.00793	0.00702	0.00702	0.00718	0.00752	0.00842	0.00611	0.00685	0.00652	0.00801	0.0076	0.00867	0.00809	0.0071	0.00752	0.00735	0.0071	0.00834	0.00776	0.00718	0.00636	0.00851	0.00694	0.00735	0.00785	0.00801	0.00834	0.00636	0.00652	0.00768	0.00776	0.00752	0.00826	0.00826	0.00925	0.00752	0.00834	0.00851	0.00768	0.0076	0.00818	0.00793
	42	0.00685	0.00743	0.0071	0.00669	0.00735	0.009	0.00818	0.00619	0.00743	0.00809	0.00735	0.00669	0.0071	0.00776	0.00661	0.00834	0.00826	0.00867	0.00611	0.00702	0.00834	0.00809	0.00743	0.00768	0.00735	0.00892	0.00743	0.00743	0.00727	0.00669	0.00867	0.00768	0.00801	0.00752	0.00785	0.0076	0.00718	0.00727	0.00735	0.00652	0.00851	0.00793	0.00793	0.00851	0.00628	0.00842	0.00702	0.00718
	43	0.00718	0.00801	0.0071	0.00628	0.00702	0.00727	0.00859	0.00743	0.00661	0.00735	0.00892	0.00776	0.00628	0.00661	0.00718	0.00793	0.00776	0.00743	0.00718	0.00851	0.00851	0.0071	0.0076	0.00677	0.00752	0.00867	0.0071	0.00867	0.00669	0.00743	0.00752	0.00669	0.00793	0.00859	0.00669	0.00958	0.00793	0.00801	0.00809	0.00644	0.00941	0.00669	0.00702	0.00776	0.00685	0.00793	0.0076	0.00702
	44	0.00603	0.00735	0.00685	0.00652	0.00661	0.0071	0.00851	0.00834	0.0076	0.00685	0.00768	0.00818	0.00801	0.0076	0.00669	0.00834	0.00718	0.00875	0.00694	0.00718	0.00884	0.00785	0.00768	0.00776	0.0071	0.00834	0.00636	0.00752	0.00867	0.00669	0.00867	0.00875	0.00727	0.00652	0.00718	0.00851	0.00908	0.00669	0.00834	0.00718	0.0076	0.00793	0.00727	0.00892	0.00702	0.00809	0.00809	0.00743
	45	0.00933	0.00785	0.00859	0.00933	0.00941	0.00768	0.00636	0.00834	0.00851	0.00842	0.00743	0.00743	0.00867	0.00694	0.00595	0.00834	0.00768	0.00661	0.00809	0.00743	0.00768	0.00917	0.00669	0.00818	0.00867	0.00652	0.00933	0.00652	0.0071	0.00826	0.00743	0.009	0.00661	0.00586	0.00867	0.00669	0.00958	0.00867	0.00776	0.00867	0.00636	0.0095	0.00842	0.00702	0.00884	0.00834	0.00875	0.0076
	46	0.00859	0.00768	0.00801	0.00793	0.00834	0.00851	0.00801	0.00702	0.00718	0.00743	0.00743	0.00851	0.00735	0.00702	0.00768	0.0071	0.00875	0.00752	0.00669	0.00702	0.0076	0.00801	0.00809	0.00694	0.0071	0.00628	0.00785	0.00752	0.00842	0.00851	0.0076	0.00644	0.00743	0.00826	0.00875	0.00826	0.00636	0.00851	0.00892	0.009	0.00785	0.00735	0.009	0.0076	0.00694	0.00917	0.00743	0.00752
	47	0.00685	0.00743	0.00644	0.00611	0.0076	0.00669	0.00793	0.00917	0.0076	0.00644	0.00727	0.009	0.00776	0.00644	0.00818	0.00859	0.00586	0.00801	0.00818	0.00652	0.009	0.00644	0.00694	0.00842	0.00586	0.00834	0.00727	0.00702	0.00925	0.00694	0.00785	0.00842	0.00636	0.009	0.00735	0.00685	0.00908	0.00702	0.00991	0.00818	0.00752	0.00826	0.00636	0.00875	0.0076	0.00785	0.0095	0.00702
	48	0.009	0.00801	0.00801	0.0076	0.00752	0.00768	0.00785	0.00917	0.00694	0.00785	0.00851	0.00768	0.00718	0.00892	0.00875	0.00793	0.00768	0.00851	0.00851	0.00867	0.00834	0.00694	0.00809	0.00718	0.00842	0.00768	0.00636	0.00933	0.00834	0.00743	0.00826	0.00776	0.00842	0.00743	0.00776	0.0095	0.00801	0.00809	0.00809	0.00652	0.0071	0.00743	0.00851	0.00941	0.00917	0.00867	0.00892	0.00941
	49	0.00545	0.00793	0.00677	0.00611	0.00603	0.00652	0.00875	0.00826	0.00553	0.00718	0.00933	0.00867	0.00677	0.00785	0.00908	0.00776	0.00735	0.00884	0.00685	0.00677	0.00884	0.00628	0.00842	0.00809	0.00677	0.00809	0.00718	0.00818	0.00991	0.00595	0.00974	0.00776	0.0076	0.00966	0.00694	0.00917	0.00785	0.00694	0.009	0.00669	0.00917	0.00826	0.00644	0.00917	0.0076	0.0105	0.00892	0.00785
	50	0.00884	0.00578	0.00685	0.00793	0.00834	0.00859	0.00628	0.00652	0.00818	0.00933	0.00685	0.00628	0.00941	0.00793	0.00553	0.0071	0.00917	0.00644	0.00859	0.00718	0.00652	0.00958	0.00743	0.00652	0.00867	0.00603	0.00892	0.00702	0.00685	0.00917	0.00611	0.0095	0.00884	0.0071	0.0107	0.00752	0.00842	0.00974	0.00677	0.00941	0.00752	0.00809	0.0095	0.00669	0.00958	0.00809	0.00851	0.00966
	51	0.00776	0.00644	0.00619	0.00702	0.0076	0.00611	0.00718	0.00974	0.0071	0.00578	0.00661	0.00793	0.00834	0.0057	0.00752	0.00958	0.0071	0.00768	0.00859	0.00553	0.00859	0.00842	0.00652	0.00859	0.00652	0.0076	0.0095	0.00694	0.00875	0.00851	0.00785	0.00941	0.00702	0.00834	0.00875	0.00752	0.00991	0.00702	0.00875	0.00917	0.00809	0.0105	0.00735	0.00793	0.00892	0.00818	0.0112	0.0071
	52	0.00859	0.00694	0.00826	0.00925	0.009	0.00793	0.00586	0.00636	0.00818	0.00892	0.00694	0.00578	0.00851	0.00776	0.00669	0.00735	0.00743	0.00694	0.00917	0.00793	0.00669	0.009	0.00768	0.00727	0.009	0.00685	0.00983	0.00908	0.00826	0.00966	0.00809	0.00884	0.00785	0.00694	0.00966	0.00859	0.00933	0.0102	0.00727	0.0102	0.00768	0.00776	0.00999	0.00727	0.0102	0.00875	0.00925	0.0103
	53	0.00677	0.00603	0.00611	0.00685	0.0076	0.00785	0.00611	0.00809	0.00785	0.00628	0.00669	0.00875	0.00966	0.00727	0.00727	0.00884	0.00702	0.00752	0.00867	0.00611	0.00785	0.00842	0.00628	0.00925	0.00793	0.00727	0.00867	0.00702	0.00908	0.00974	0.00743	0.00875	0.00735	0.00842	0.00892	0.00661	0.00851	0.00809	0.00892	0.0101	0.00727	0.00991	0.00908	0.009	0.0109	0.0104	0.011	0.00793
	54	0.00752	0.00851	0.00851	0.00809	0.00677	0.00661	0.00818	0.00743	0.00694	0.00842	0.009	0.0076	0.00694	0.00834	0.00867	0.00834	0.00793	0.00818	0.00851	0.00867	0.00834	0.00768	0.00809	0.00851	0.00884	0.00884	0.00768	0.00884	0.00908	0.00801	0.00834	0.00842	0.00842	0.00793	0.00884	0.00974	0.0095	0.00867	0.00925	0.00958	0.011	0.00892	0.00867	0.0102	0.00958	0.00991	0.011	0.0113
	55	0.00851	0.009	0.00875	0.00768	0.00768	0.00768	0.00958	0.00636	0.0052	0.00842	0.00933	0.00809	0.00735	0.0106	0.00917	0.00661	0.00793	0.00793	0.00735	0.0102	0.00785	0.00785	0.0104	0.00743	0.00892	0.009	0.00735	0.0102	0.00875	0.0095	0.0104	0.00735	0.00974	0.00818	0.00859	0.0107	0.00842	0.0111	0.0095	0.00966	0.0117	0.00752	0.0107	0.0113	0.00958	0.0113	0.00834	0.0113
	56	0.00842	0.00875	0.00801	0.00677	0.00727	0.00677	0.00917	0.00842	0.00702	0.0071	0.00851	0.009	0.00768	0.0076	0.00941	0.00875	0.00818	0.0095	0.009	0.00925	0.00842	0.00603	0.00908	0.00933	0.00718	0.00933	0.00801	0.00892	0.00983	0.00644	0.0095	0.00867	0.0102	0.00999	0.00768	0.0104	0.009	0.00908	0.0103	0.00933	0.011	0.00908	0.00999	0.0124	0.0107	0.0107	0.0101	0.0101
	57	0.00933	0.00669	0.00793	0.00892	0.009	0.00884	0.00652	0.00661	0.00908	0.00834	0.00793	0.00661	0.00818	0.00875	0.00669	0.00793	0.0102	0.00752	0.00826	0.00892	0.00801	0.0095	0.00826	0.00661	0.0108	0.00826	0.0095	0.00875	0.00636	0.0108	0.00974	0.0105	0.0115	0.00793	0.00966	0.0101	0.00925	0.0111	0.00818	0.0107	0.00966	0.00958	0.0126	0.0095	0.0107	0.0106	0.0107	0.0121
	58	0.00702	0.00966	0.00826	0.0071	0.00545	0.00727	0.00974	0.00884	0.00702	0.00644	0.00859	0.0095	0.00727	0.00818	0.00925	0.00785	0.00743	0.00908	0.00842	0.00999	0.00925	0.00661	0.0101	0.00925	0.00867	0.0111	0.00859	0.00875	0.00974	0.00834	0.0116	0.00933	0.00892	0.0106	0.00834	0.0115	0.0103	0.009	0.0123	0.00892	0.0123	0.0105	0.00999	0.0126	0.0106	0.0133	0.0115	0.0103
	59	0.00685	0.00785	0.00685	0.00661	0.009	0.00669	0.00925	0.0102	0.00776	0.00677	0.00776	0.00966	0.00925	0.00793	0.00958	0.00958	0.00768	0.00925	0.00884	0.00941	0.0111	0.00925	0.00892	0.0113	0.00851	0.0101	0.0095	0.00859	0.011	0.00941	0.00983	0.00999	0.0101	0.0116	0.00933	0.00999	0.012	0.0102	0.0116	0.0101	0.0114	0.0121	0.00999	0.0125	0.0123	0.0127	0.0134	0.0107
	60	0.00743	0.00991	0.009	0.00768	0.00801	0.00801	0.00974	0.00892	0.00677	0.00834	0.0104	0.00842	0.00735	0.00867	0.00925	0.00908	0.00785	0.0101	0.00834	0.00999	0.00958	0.00735	0.0107	0.00842	0.0095	0.0122	0.00908	0.0111	0.0104	0.009	0.0115	0.00974	0.0107	0.0113	0.0105	0.0121	0.0104	0.011	0.0121	0.0104	0.0129	0.011	0.0123	0.0135	0.011	0.0132	0.0113	0.0127
	61	0.00933	0.00727	0.00702	0.00677	0.00851	0.00908	0.00892	0.00842	0.00826	0.00892	0.00941	0.00743	0.00801	0.00908	0.00867	0.00875	0.00966	0.009	0.00859	0.00958	0.00851	0.00983	0.0103	0.00917	0.00958	0.0095	0.0102	0.0107	0.0104	0.00958	0.0106	0.0104	0.0111	0.0106	0.0108	0.0116	0.0111	0.0118	0.0116	0.0115	0.012	0.011	0.0125	0.0126	0.0115	0.013	0.0119	0.0133
	62	0.00793	0.00768	0.00834	0.00908	0.00875	0.00826	0.00735	0.00768	0.00818	0.00941	0.00892	0.00718	0.00958	0.00867	0.0071	0.00875	0.00941	0.00776	0.00966	0.00842	0.00818	0.0116	0.00908	0.00991	0.0111	0.00801	0.0102	0.00917	0.00933	0.0114	0.00908	0.0101	0.00958	0.00958	0.0126	0.0102	0.0112	0.0122	0.0111	0.0136	0.0115	0.0108	0.0125	0.0113	0.0127	0.012	0.0125	0.0116
	63	0.00867	0.00718	0.00809	0.00908	0.00884	0.00801	0.00702	0.00735	0.009	0.00991	0.00702	0.00652	0.0101	0.00892	0.00752	0.009	0.0095	0.00851	0.00933	0.00826	0.00851	0.0101	0.00785	0.00925	0.0095	0.00718	0.0103	0.00776	0.00983	0.0117	0.0095	0.0121	0.0103	0.0101	0.0104	0.00851	0.0107	0.0108	0.0104	0.0119	0.0103	0.0124	0.0121	0.0111	0.0132	0.0109	0.0122	0.0126
	64	0.00908	0.00842	0.00908	0.00908	0.00892	0.00809	0.00677	0.00694	0.00793	0.0106	0.00801	0.00694	0.00884	0.00925	0.00735	0.00793	0.0102	0.00867	0.00842	0.00958	0.00776	0.00933	0.00867	0.00785	0.0106	0.00925	0.0102	0.0103	0.00809	0.0102	0.00974	0.0095	0.0113	0.00917	0.00933	0.0102	0.00991	0.0117	0.00933	0.0116	0.0111	0.0104	0.0121	0.0101	0.0108	0.0121	0.0112	0.0125
	65	0.00702	0.00586	0.00578	0.00636	0.009	0.00718	0.00694	0.00785	0.00801	0.00727	0.0071	0.00826	0.00991	0.00752	0.00718	0.00867	0.00776	0.00892	0.00892	0.00652	0.00834	0.00892	0.00785	0.00958	0.00818	0.00908	0.0113	0.00917	0.0107	0.00941	0.00752	0.0101	0.0095	0.0112	0.0095	0.00842	0.0114	0.0102	0.0109	0.0109	0.00875	0.0114	0.0121	0.0116	0.0112	0.00991	0.0121	0.0104
	66	0.00718	0.00884	0.00818	0.00718	0.00842	0.0076	0.00875	0.00752	0.00669	0.00768	0.00859	0.0076	0.00735	0.00727	0.00785	0.00867	0.00908	0.00875	0.00826	0.00801	0.00851	0.00752	0.00884	0.00718	0.0076	0.00925	0.00776	0.00933	0.00941	0.00842	0.00892	0.00867	0.0104	0.00933	0.00809	0.0102	0.00991	0.00999	0.0101	0.00966	0.0109	0.00925	0.0107	0.011	0.00999	0.00999	0.0103	0.00999
	67	0.00694	0.00595	0.00628	0.0076	0.00917	0.00685	0.00553	0.00644	0.00859	0.00801	0.00553	0.00661	0.009	0.00694	0.00603	0.00859	0.00727	0.00644	0.00983	0.00652	0.00826	0.00867	0.00677	0.00842	0.00809	0.00743	0.00875	0.00677	0.00867	0.00966	0.00702	0.00941	0.00842	0.00867	0.00917	0.00718	0.00859	0.00925	0.00809	0.0102	0.00801	0.00933	0.00875	0.00818	0.0108	0.00842	0.0111	0.00983
	68	0.00652	0.00867	0.00785	0.00644	0.00702	0.00545	0.00826	0.00826	0.00611	0.0057	0.00793	0.00892	0.00611	0.00718	0.00892	0.00595	0.00669	0.00933	0.00768	0.00768	0.00752	0.00644	0.00933	0.00768	0.00677	0.00859	0.00702	0.009	0.00892	0.00652	0.00991	0.00685	0.00818	0.00785	0.00677	0.00958	0.00743	0.00768	0.00966	0.00677	0.00933	0.00702	0.00859	0.0106	0.00768	0.0103	0.00884	0.00818
	69	0.00768	0.00669	0.00718	0.00694	0.00619	0.00809	0.00694	0.00537	0.00553	0.00768	0.00801	0.00578	0.00644	0.00834	0.00562	0.00652	0.00793	0.00652	0.00636	0.00718	0.00562	0.00768	0.00785	0.00619	0.00851	0.00644	0.00677	0.00884	0.00752	0.00785	0.00677	0.00636	0.00793	0.00553	0.00809	0.00818	0.00694	0.00933	0.00669	0.00785	0.00801	0.00652	0.00884	0.00694	0.00826	0.00809	0.00752	0.00983
	70	0.00718	0.00644	0.00752	0.00818	0.00636	0.00718	0.00578	0.00429	0.00636	0.00859	0.00644	0.00471	0.00669	0.00752	0.00479	0.00652	0.00677	0.0052	0.00718	0.00743	0.00429	0.00661	0.00685	0.00636	0.00933	0.0057	0.00735	0.00636	0.00479	0.00842	0.0057	0.00595	0.00735	0.00545	0.009	0.00752	0.00636	0.00818	0.00603	0.00826	0.00611	0.00702	0.00892	0.00628	0.00776	0.00669	0.00694	0.00768
	71	0.00809	0.00694	0.00793	0.00785	0.0057	0.00619	0.00619	0.00462	0.00454	0.00628	0.00702	0.00545	0.00636	0.00776	0.00545	0.00504	0.00685	0.00685	0.00619	0.00818	0.00537	0.00595	0.00743	0.00471	0.00636	0.0057	0.00694	0.00776	0.0057	0.00752	0.00628	0.0052	0.00718	0.00611	0.00809	0.00702	0.00512	0.0076	0.00578	0.00685	0.00636	0.00694	0.00768	0.00553	0.00611	0.00694	0.00553	0.00685
	72	0.00768	0.00801	0.00768	0.00677	0.00619	0.0057	0.00735	0.00553	0.00462	0.00694	0.00793	0.00512	0.00512	0.00727	0.00636	0.00537	0.00727	0.00669	0.00496	0.00743	0.00562	0.00578	0.00809	0.00562	0.00652	0.00735	0.00446	0.00718	0.00603	0.00644	0.00702	0.00454	0.00636	0.00545	0.00529	0.00743	0.00446	0.00735	0.00776	0.00529	0.0076	0.00504	0.00628	0.00595	0.00586	0.00768	0.00496	0.00677
	73	0.00504	0.00685	0.0057	0.00462	0.0052	0.00578	0.00793	0.00595	0.00446	0.00504	0.00793	0.00677	0.00562	0.00487	0.00652	0.00529	0.00578	0.00752	0.00578	0.00826	0.00685	0.00487	0.00727	0.00611	0.00512	0.00694	0.00438	0.0071	0.0071	0.00487	0.00677	0.00462	0.00611	0.00743	0.00479	0.00752	0.0071	0.00562	0.00801	0.00446	0.00685	0.0057	0.00545	0.00801	0.00512	0.00743	0.00578	0.00504
	74	0.00603	0.00512	0.00496	0.00479	0.00512	0.00652	0.00702	0.00562	0.00537	0.00644	0.00677	0.00619	0.00636	0.00694	0.0057	0.00529	0.00578	0.00652	0.00611	0.00727	0.00545	0.00545	0.00644	0.0057	0.00553	0.00611	0.0057	0.00636	0.00628	0.00562	0.00652	0.0052	0.00628	0.00644	0.00545	0.0057	0.00479	0.00611	0.0071	0.00586	0.00619	0.00595	0.00611	0.00611	0.00562	0.00776	0.0052	0.00619
	75	0.00768	0.00529	0.00628	0.00718	0.00652	0.00578	0.00496	0.00562	0.00702	0.00661	0.00603	0.00479	0.00619	0.00785	0.00636	0.00694	0.00702	0.00396	0.00644	0.00553	0.0038	0.00669	0.00677	0.00619	0.00628	0.00396	0.00694	0.00578	0.0057	0.00743	0.00339	0.00578	0.00636	0.00454	0.00702	0.0057	0.00562	0.0076	0.00429	0.00768	0.00537	0.0057	0.00809	0.00504	0.00768	0.00496	0.00644	0.00702
	76	0.0057	0.00537	0.00462	0.00487	0.00694	0.00479	0.00611	0.0076	0.0071	0.0057	0.00603	0.00834	0.00718	0.00562	0.00834	0.00752	0.00512	0.00677	0.00743	0.00677	0.00677	0.0052	0.00595	0.00851	0.00611	0.00743	0.00801	0.00652	0.00859	0.00718	0.00677	0.00793	0.00661	0.00999	0.00743	0.00694	0.00867	0.00553	0.0071	0.00644	0.0057	0.00652	0.0057	0.0076	0.00768	0.00595	0.00727	0.0057
	77	0.0071	0.00611	0.00718	0.00776	0.00793	0.00818	0.00595	0.00578	0.0071	0.00842	0.00636	0.00702	0.0121	0.0033	0.0033	0.0057	0.00768	0.00487	0.00619	0.00677	0.0134	0.000991	0.00223	0.00413	0.00785	0.00471	0.00694	0.00636	0.00512	0.00768	0.00553	0.00619	0.0071	0.0057	0.00677	0.00628	0.00578	0.00694	0.00504	0.00801	0.00479	0.00578	0.00793	0.00504	0.00685	0.00578	0.00562	0.00619
	78	0.00636	0.00669	0.00578	0.00529	0.00446	0.00595	0.00809	0.00718	0.00636	0.00619	0.00685	0.00677	0.00652	0.0052	0.00562	0.00818	0.00611	0.00826	0.00619	0.00462	0.00776	0.00669	0.00578	0.00636	0.00529	0.00644	0.00578	0.00586	0.00661	0.00652	0.00718	0.00586	0.00644	0.00768	0.00553	0.00578	0.00595	0.00462	0.00702	0.00644	0.00669	0.00652	0.00644	0.00752	0.00586	0.00619	0.00669	0.00652
	79	0.00669	0.00636	0.00611	0.00619	0.00661	0.00578	0.00652	0.00677	0.0076	0.00702	0.00628	0.00644	0.00619	0.00603	0.00735	0.00785	0.00735	0.00661	0.0057	0.00611	0.00619	0.00586	0.00595	0.00644	0.00562	0.00619	0.00611	0.00611	0.00661	0.00694	0.00685	0.00718	0.00537	0.00578	0.00512	0.00677	0.00611	0.0052	0.00537	0.00512	0.00636	0.00652	0.00685	0.00562	0.00562	0.00628	0.00628	0.00619
	80	0.00727	0.00743	0.0076	0.00743	0.00669	0.00718	0.00661	0.00611	0.00735	0.00677	0.00652	0.00644	0.00702	0.00545	0.00735	0.00793	0.00694	0.00636	0.00669	0.00727	0.00669	0.00644	0.00735	0.0076	0.00677	0.00669	0.00644	0.00603	0.00702	0.00669	0.00752	0.00752	0.00628	0.00661	0.00677	0.00718	0.00776	0.00652	0.00586	0.00677	0.00644	0.00685	0.00702	0.00553	0.00644	0.00735	0.00611	0.0057
[truncated: 953 more columns]

## Sheet: Figure 4b,c
	Fig. 4b	EQE (%)
		Flake 1						Flake 2
		Basal		Edge		Corner		Basal		Corner
		Value	Std.Dev	Value	Std.Dev	Value	Std.Dev	Value	Std.Dev	Value	Std.Dev
	C Transition	0.10461	0.00189	0.13806	0.00209	0.20511	0.00145	0.13206	0.00204	0.13594	0.00178
	A Transition	0.05998	0.00149	0.07593	0.00156	0.12972	0.00197	0.08908	0.000909	0.09863	0.00155
	Fig. 4c	IQE (%)
		Flake 1						Flake 2
		Basal		Edge		Corner		Basal		Corner
		Value	Std.Dev	Value	Std.Dev	Value	Std.Dev	Value	Std.Dev	Value	Std.Dev
	C Transition	0.29293	0.0288	0.38658	0.03688	0.57434	0.05014	0.36978	0.03539	0.38066	0.03553
	A Transition	0.48145	0.12691	0.60947	0.15807	1.0412	0.26441	0.71501	0.17803	0.79167	0.20149

## Sheet: Figure S8
		Normalized I tip (by 2.93E-11)
	E tip (vs Ag/AgCl)	Fresh FcDM 1mM	1-y-Old FcDM 1 mM
	-0.198	-0.07065	-0.15051
	-0.198	-0.06962	-0.14812
	-0.198	-0.06997	-0.1471
	-0.197	-0.06826	-0.14642
	-0.197	-0.06348	-0.14266
	-0.197	-0.05734	-0.13618
	-0.197	-0.05358	-0.13106
	-0.196	-0.05256	-0.12901
	-0.196	-0.05188	-0.12867
	-0.196	-0.04949	-0.12696
	-0.196	-0.04608	-0.12321
	-0.196	-0.04403	-0.1198
	-0.196	-0.04505	-0.1198
	-0.195	-0.04608	-0.1215
	-0.195	-0.04539	-0.12184
	-0.195	-0.04334	-0.12048
	-0.195	-0.04232	-0.11945
	-0.195	-0.04369	-0.12048
	-0.194	-0.04505	-0.12287
	-0.194	-0.04471	-0.12321
	-0.194	-0.04266	-0.12116
	-0.194	-0.04198	-0.11877
	-0.194	-0.04334	-0.11911
	-0.193	-0.04437	-0.12048
	-0.193	-0.043	-0.12116
	-0.193	-0.04027	-0.11945
	-0.193	-0.03891	-0.11843
	-0.193	-0.03993	-0.11945
	-0.192	-0.0413	-0.12048
	-0.192	-0.04061	-0.1198
	-0.192	-0.03857	-0.11672
	-0.192	-0.03823	-0.11502
	-0.192	-0.03959	-0.11536
	-0.191	-0.04096	-0.11741
	-0.191	-0.04027	-0.11741
	-0.191	-0.03788	-0.11536
	-0.191	-0.03686	-0.11365
	-0.191	-0.03823	-0.11433
	-0.19	-0.03959	-0.11604
	-0.19	-0.03891	-0.11604
	-0.19	-0.03686	-0.11433
	-0.19	-0.03584	-0.11297
	-0.19	-0.03652	-0.11399
	-0.189	-0.0372	-0.11536
	-0.189	-0.03618	-0.1157
	-0.189	-0.03447	-0.11331
	-0.189	-0.03386	-0.1116
	-0.189	-0.03481	-0.11229
	-0.188	-0.03618	-0.11399
	-0.188	-0.03584	-0.11399
	-0.188	-0.03481	-0.11229
	-0.188	-0.03515	-0.11024
	-0.188	-0.0372	-0.11126
	-0.187	-0.03857	-0.11263
	-0.187	-0.0372	-0.11297
	-0.187	-0.03447	-0.11126
	-0.187	-0.03375	-0.11058
	-0.187	-0.03549	-0.11195
	-0.186	-0.0372	-0.11331
	-0.186	-0.03686	-0.11365
	-0.186	-0.03515	-0.1116
	-0.186	-0.03481	-0.1099
	-0.186	-0.03618	-0.11024
	-0.185	-0.0372	-0.11229
	-0.185	-0.03652	-0.11263
	-0.185	-0.03413	-0.11024
	-0.185	-0.03338	-0.10819
	-0.185	-0.03447	-0.10853
	-0.184	-0.03515	-0.1099
	-0.184	-0.03396	-0.1099
	-0.184	-0.03174	-0.10751
	-0.184	-0.03068	-0.10546
	-0.184	-0.03177	-0.10648
	-0.183	-0.03352	-0.10853
	-0.183	-0.03338	-0.10956
	-0.183	-0.03181	-0.10887
	-0.183	-0.03143	-0.10819
	-0.183	-0.03287	-0.10922
	-0.182	-0.03413	-0.11058
	-0.182	-0.03294	-0.11024
	-0.182	-0.03034	-0.10751
	-0.182	-0.02962	-0.10512
	-0.182	-0.03171	-0.10512
	-0.181	-0.03358	-0.10648
	-0.181	-0.03304	-0.10648
	-0.181	-0.03082	-0.10478
	-0.181	-0.03007	-0.10444
	-0.181	-0.03143	-0.10648
	-0.18	-0.03253	-0.10887
	-0.18	-0.03154	-0.10922
	-0.18	-0.02901	-0.10683
	-0.18	-0.02826	-0.10444
	-0.18	-0.03017	-0.10512
	-0.179	-0.03198	-0.10683
	-0.179	-0.0313	-0.10717
	-0.179	-0.02928	-0.10546
	-0.179	-0.02901	-0.10444
	-0.179	-0.03034	-0.10512
	-0.178	-0.03099	-0.10717
	-0.178	-0.02962	-0.10819
	-0.178	-0.02703	-0.10648
	-0.178	-0.02645	-0.10478
	-0.178	-0.02812	-0.10512
	-0.178	-0.02959	-0.10648
	-0.177	-0.02898	-0.10614
	-0.177	-0.027	-0.1041
	-0.177	-0.02597	-0.10205
	-0.177	-0.02642	-0.10273
	-0.177	-0.02679	-0.10512
	-0.176	-0.02584	-0.1058
	-0.176	-0.02403	-0.1041
	-0.176	-0.02416	-0.10239
	-0.176	-0.02666	-0.10273
	-0.176	-0.02881	-0.10444
	-0.175	-0.02843	-0.10512
	-0.175	-0.02604	-0.10375
	-0.175	-0.02546	-0.10273
	-0.175	-0.02713	-0.10375
	-0.175	-0.02911	-0.10614
	-0.174	-0.02898	-0.10648
	-0.174	-0.02741	-0.10444
	-0.174	-0.02724	-0.10239
	-0.174	-0.02891	-0.10273
	-0.174	-0.03007	-0.1041
	-0.173	-0.02911	-0.1041
	-0.173	-0.02741	-0.10171
	-0.173	-0.0272	-0.1
	-0.173	-0.02887	-0.10102
	-0.173	-0.03007	-0.10341
	-0.172	-0.02881	-0.1041
	-0.172	-0.0258	-0.10239
	-0.172	-0.02437	-0.10068
	-0.172	-0.02509	-0.10102
	-0.172	-0.02608	-0.10273
	-0.171	-0.0257	-0.10307
	-0.171	-0.02375	-0.10137
	-0.171	-0.02352	-0.09966
	-0.171	-0.02512	-0.10034
	-0.171	-0.02642	-0.10205
	-0.17	-0.02519	-0.10273
	-0.17	-0.02232	-0.10068
	-0.17	-0.02119	-0.09898
	-0.17	-0.02273	-0.1
	-0.17	-0.02427	-0.10239
	-0.169	-0.02379	-0.10341
	-0.169	-0.02201	-0.10205
	-0.169	-0.02191	-0.10068
	-0.169	-0.02365	-0.10171
	-0.169	-0.02522	-0.10341
	-0.168	-0.02485	-0.10341
	-0.168	-0.02304	-0.10171
	-0.168	-0.02225	-0.09966
	-0.168	-0.02328	-0.1
	-0.168	-0.02437	-0.10102
	-0.167	-0.02314	-0.10034
	-0.167	-0.02051	-0.09829
	-0.167	-0.02017	-0.09659
	-0.167	-0.02232	-0.09693
	-0.167	-0.02444	-0.09898
	-0.166	-0.02403	-0.09966
	-0.166	-0.02229	-0.09829
	-0.166	-0.02198	-0.09727
	-0.166	-0.02317	-0.09863
	-0.166	-0.02413	-0.10102
	-0.165	-0.02311	-0.10137
	-0.165	-0.02109	-0.09966
	-0.165	-0.02038	-0.09795
	-0.165	-0.02147	-0.09829
	-0.165	-0.02256	-0.09966
	-0.165	-0.02195	-0.09966
	-0.164	-0.02017	-0.09795
	-0.164	-0.02007	-0.09625
	-0.164	-0.02191	-0.09727
	-0.164	-0.02324	-0.1
	-0.164	-0.02242	-0.10068
	-0.163	-0.02024	-0.09898
	-0.163	-0.01945	-0.09761
	-0.163	-0.02075	-0.09795
	-0.163	-0.02218	-0.09932
	-0.162	-0.02177	-0.09898
	-0.162	-0.01986	-0.09693
	-0.162	-0.01959	-0.09488
	-0.162	-0.02092	-0.09556
	-0.162	-0.02229	-0.09727
	-0.162	-0.02157	-0.09795
	-0.161	-0.01976	-0.0959
	-0.161	-0.01935	-0.0942
	-0.161	-0.02038	-0.09488
	-0.161	-0.02119	-0.09625
	-0.161	-0.02017	-0.09659
	-0.16	-0.0186	-0.09556
	-0.16	-0.01884	-0.09454
	-0.16	-0.02072	-0.09556
	-0.16	-0.02188	-0.09761
	-0.159	-0.02051	-0.09795
	-0.159	-0.01812	-0.09625
	-0.159	-0.01765	-0.09488
	-0.159	-0.01939	-0.09625
	-0.159	-0.02072	-0.09829
	-0.158	-0.01976	-0.09898
	-0.158	-0.01768	-0.09693
	-0.158	-0.0173	-0.09522
	-0.158	-0.01874	-0.0959
	-0.158	-0.01976	-0.09727
	-0.158	-0.01915	-0.09727
	-0.157	-0.01761	-0.09522
	-0.157	-0.01775	-0.09352
	-0.157	-0.01959	-0.09386
	-0.157	-0.02096	-0.09556
	-0.157	-0.01976	-0.09625
	-0.156	-0.01758	-0.09454
	-0.156	-0.01693	-0.09283
	-0.156	-0.01867	-0.09283
	-0.156	-0.0202	-0.09454
	-0.156	-0.01959	-0.09556
	-0.155	-0.01795	-0.09454
	-0.155	-0.01778	-0.09317
	-0.155	-0.01925	-0.0942
	-0.155	-0.02007	-0.09625
	-0.155	-0.01867	-0.09693
	-0.154	-0.0171	-0.09556
	-0.154	-0.01782	-0.09386
	-0.154	-0.02	-0.0942
	-0.154	-0.02147	-0.09522
	-0.154	-0.02044	-0.09488
	-0.153	-0.01823	-0.09283
	-0.153	-0.01761	-0.09147
	-0.153	-0.01833	-0.09249
	-0.153	-0.01812	-0.09454
	-0.153	-0.01604	-0.09522
	-0.152	-0.01348	-0.09352
	-0.152	-0.01338	-0.09215
	-0.152	-0.01539	-0.09317
	-0.152	-0.01706	-0.09488
	-0.152	-0.01652	-0.09522
	-0.151	-0.0144	-0.09283
	-0.151	-0.01396	-0.09113
	-0.151	-0.01563	-0.09181
	-0.151	-0.01717	-0.0942
	-0.151	-0.01693	-0.09556
	-0.15	-0.01549	-0.0942
	-0.15	-0.01563	-0.09283
	-0.15	-0.01747	-0.09352
	-0.15	-0.01867	-0.09556
	-0.15	-0.01775	-0.0959
	-0.149	-0.01567	-0.09352
	-0.149	-0.01546	-0.09078
	-0.149	-0.01696	-0.09113
	-0.149	-0.01782	-0.09283
	-0.149	-0.01631	-0.09352
	-0.148	-0.01451	-0.09113
	-0.148	-0.01488	-0.08874
	-0.148	-0.01706	-0.08874
	-0.148	-0.0184	-0.09044
	-0.148	-0.01737	-0.09147
	-0.147	-0.01502	-0.09078
	-0.147	-0.01447	-0.0901
	-0.147	-0.01563	-0.09113
	-0.147	-0.01635	-0.09317
	-0.147	-0.01536	-0.09352
	-0.146	-0.01382	-0.09147
	-0.146	-0.01365	-0.08908
	-0.146	-0.01536	-0.08942
	-0.146	-0.01642	-0.09113
	-0.146	-0.01539	-0.09249
	-0.145	-0.01348	-0.09113
	-0.145	-0.01348	-0.08976
	-0.145	-0.01515	-0.0901
	-0.145	-0.01655	-0.09181
	-0.145	-0.01584	-0.09215
	-0.144	-0.01355	-0.09044
	-0.144	-0.01294	-0.0884
	-0.144	-0.01416	-0.08874
	-0.144	-0.01488	-0.09078
	-0.144	-0.01369	-0.09147
	-0.143	-0.01184	-0.0901
	-0.143	-0.01201	-0.08908
	-0.143	-0.01416	-0.0901
	-0.143	-0.01563	-0.09147
	-0.143	-0.01464	-0.09113
	-0.142	-0.01294	-0.08874
	-0.142	-0.01317	-0.08737
	-0.142	-0.01488	-0.0884
	-0.142	-0.01556	-0.09113
	-0.142	-0.01433	-0.09215
	-0.141	-0.01249	-0.09044
	-0.141	-0.01256	-0.08874
	-0.141	-0.01406	-0.08942
	-0.141	-0.01447	-0.09147
	-0.141	-0.01259	-0.09249
	-0.141	-0.0101	-0.09078
	-0.14	-0.00973	-0.08874
	-0.14	-0.01154	-0.08874
	-0.14	-0.01317	-0.0901
	-0.14	-0.01242	-0.0901
	-0.14	-0.01055	-0.0884
	-0.139	-0.01041	-0.08703
	-0.139	-0.01171	-0.08771
	-0.139	-0.01276	-0.08942
	-0.139	-0.01215	-0.08942
	-0.139	-0.01099	-0.08703
	-0.138	-0.01181	-0.08532
	-0.138	-0.01365	-0.08635
	-0.138	-0.01454	-0.08874
	-0.138	-0.01365	-0.08942
	-0.138	-0.01205	-0.08805
	-0.137	-0.01263	-0.08635
	-0.137	-0.01505	-0.08737
	-0.137	-0.01638	-0.08942
	-0.137	-0.01471	-0.0901
	-0.137	-0.01184	-0.0884
	-0.136	-0.01065	-0.08669
	-0.136	-0.01123	-0.08805
	-0.136	-0.01174	-0.09044
	-0.136	-0.01041	-0.09147
	-0.136	-0.0086	-0.08908
	-0.135	-0.00894	-0.08635
	-0.135	-0.01072	-0.08601
	-0.135	-0.01198	-0.08771
	-0.135	-0.01075	-0.0884
	-0.135	-0.00874	-0.08703
	-0.134	-0.00874	-0.08532
	-0.134	-0.0102	-0.08601
	-0.134	-0.0116	-0.08805
	-0.134	-0.01092	-0.08942
	-0.134	-0.00952	-0.08874
	-0.133	-0.00956	-0.08771
	-0.133	-0.0115	-0.0884
	-0.133	-0.01297	-0.08976
	-0.133	-0.01212	-0.08976
	-0.133	-0.01007	-0.08771
	-0.132	-0.00942	-0.08601
	-0.132	-0.01051	-0.08635
	-0.132	-0.0113	-0.0884
	-0.132	-0.01017	-0.08874
	-0.132	-0.00857	-0.08703
	-0.131	-0.00915	-0.08498
	-0.131	-0.01106	-0.08532
	-0.131	-0.01201	-0.08703
	-0.131	-0.01051	-0.08771
	-0.131	-0.00867	-0.08635
	-0.13	-0.0087	-0.08532
	-0.13	-0.01017	-0.08601
	-0.13	-0.01109	-0.08737
	-0.13	-0.0099	-0.08771
	-0.13	-0.00795	-0.08567
	-0.129	-0.00795	-0.08362
	-0.129	-0.00939	-0.08396
	-0.129	-0.01024	-0.08601
	-0.129	-0.00922	-0.08669
	-0.129	-0.00717	-0.08498
	-0.128	-0.00676	-0.08328
	-0.128	-0.00833	-0.0843
	-0.128	-0.00939	-0.08601
	-0.128	-0.00785	-0.08669
	-0.128	-0.00543	-0.08498
	-0.127	-0.00519	-0.08396
	-0.127	-0.007	-0.08532
	-0.127	-0.00819	-0.08805
	-0.127	-0.00724	-0.08908
	-0.127	-0.00549	-0.08703
	-0.126	-0.00584	-0.08498
	-0.126	-0.00751	-0.08498
	-0.126	-0.00843	-0.08669
	-0.126	-0.00717	-0.08703
	-0.126	-0.00553	-0.08532
	-0.125	-0.0059	-0.08328
	-0.125	-0.00785	-0.08362
	-0.125	-0.00918	-0.08567
	-0.125	-0.0087	-0.08635
	-0.125	-0.00785	-0.08498
	-0.124	-0.00863	-0.08328
	-0.124	-0.01041	-0.08396
	-0.124	-0.01147	-0.08567
	-0.124	-0.01031	-0.08601
	-0.124	-0.0086	-0.08464
	-0.123	-0.00778	-0.08328
	-0.123	-0.00846	-0.08396
	-0.123	-0.00829	-0.08567
	-0.123	-0.00556	-0.08601
	-0.123	-0.00264	-0.08396
	-0.122	-0.0024	-0.08191
	-0.122	-0.00491	-0.08259
	-0.122	-0.00713	-0.08396
	-0.122	-0.00693	-0.08396
	-0.122	-0.00495	-0.08259
	-0.122	-0.0042	-0.08123
	-0.121	-0.00546	-0.08225
	-0.121	-0.00652	-0.08464
	-0.121	-0.00594	-0.08532
	-0.121	-0.00491	-0.08328
	-0.121	-0.00556	-0.08123
	-0.12	-0.00741	-0.08123
	-0.12	-0.00823	-0.08294
	-0.12	-0.00686	-0.08328
	-0.12	-0.00515	-0.08157
	-0.12	-0.00577	-0.07986
	-0.119	-0.00775	-0.08055
	-0.119	-0.00823	-0.08294
	-0.119	-0.00625	-0.08396
	-0.119	-0.00389	-0.08259
	-0.119	-0.00389	-0.08089
	-0.118	-0.0056	-0.08123
	-0.118	-0.00683	-0.08259
	-0.118	-0.00625	-0.08294
	-0.118	-0.00502	-0.08157
	-0.118	-0.00498	-0.08055
	-0.117	-0.00621	-0.08157
	-0.117	-0.00618	-0.08362
	-0.117	-0.0041	-0.08464
	-0.117	-0.0016	-0.08328
	-0.117	-0.00123	-0.08191
	-0.116	-0.00288	-0.08191
	-0.116	-0.00392	-0.08362
	-0.116	-0.00277	-0.08328
	-0.116	-0.00117	-0.08123
	-0.116	-0.00131	-0.07986
	-0.115	-0.00328	-0.08089
	-0.115	-0.00481	-0.08328
	-0.115	-0.00396	-0.08396
	-0.115	-0.002	-0.08191
	-0.115	-0.00227	-0.07986
	-0.114	-0.00416	-0.08055
	-0.114	-0.0056	-0.08225
	-0.114	-0.00468	-0.08259
	-0.114	-0.00317	-0.08089
	-0.114	-0.00399	-0.07952
	-0.113	-0.00584	-0.0802
	-0.113	-0.00652	-0.08225
	-0.113	-0.00502	-0.08259
	-0.113	-0.00298	-0.08055
	-0.113	-0.00293	-0.0785
	-0.112	-0.00447	-0.07884
	-0.112	-0.00573	-0.08055
	-0.112	-0.00536	-0.08123
	-0.112	-0.00392	-0.0802
	-0.112	-0.00358	-0.07884
	-0.111	-0.00427	-0.07952
	-0.111	-0.0044	-0.08089
	-0.111	-0.00283	-0.08123
	-0.111	-0.000720137	-0.07918
	-0.111	-0.000239932	-0.07747
	-0.11	-0.00101	-0.07782
	-0.11	-0.00133	-0.07952
	-0.11	0.000426621	-0.07986
	-0.11	0.00251	-0.07816
	-0.11	0.00221	-0.07611
	-0.109	-0.000426621	-0.07645
	-0.109	-0.00248	-0.07816
	-0.109	-0.00248	-0.07952
	-0.109	-0.00152	-0.0785
	-0.109	-0.00213	-0.07782
	-0.108	-0.00323	-0.07918
	-0.108	-0.00301	-0.08123
	-0.108	-0.000587031	-0.08157
	-0.108	0.00195	-0.07952
	-0.108	0.00141	-0.07713
	-0.107	-0.000931741	-0.07645
	-0.107	-0.00242	-0.07782
	-0.107	-0.00176	-0.0785
	-0.107	-0.000587031	-0.07713
	-0.107	-0.00117	-0.07543
	-0.106	-0.00269	-0.07543
	-0.106	-0.00333	-0.07747
	-0.106	-0.00202	-0.07816
	-0.106	-0.000293174	-0.07645
	-0.106	-0.000638225	-0.07474
	-0.106	-0.00248	-0.07577
	-0.105	-0.00345	-0.07884
	-0.105	-0.002	-0.08055
	-0.105	-0.000106485	-0.07884
	-0.105	-0.000319795	-0.07679
	-0.104	-0.00165	-0.07645
	-0.104	-0.00187	-0.07747
	-0.104	-7.98635e-05	-0.07816
	-0.104	0.00213	-0.07679
	-0.104	0.00251	-0.07577
	-0.103	0.00109	-0.07679
	-0.103	0	-0.07884
	-0.103	0.00106	-0.07986
	-0.103	0.00251	-0.07816
	-0.103	0.00181	-0.07577
	-0.103	-0.000213311	-0.07509
	-0.102	-0.000771331	-0.07577
	-0.102	0.00131	-0.07577
	-0.102	0.00375	-0.0744
	-0.102	0.00372	-0.07304
	-0.102	0.00202	-0.07406
	-0.101	0.00101	-0.07645
	-0.101	0.002	-0.07713
	-0.101	0.00339	-0.07543
	-0.101	0.00256	-0.07406
	-0.101	0.000638225	-0.07509
	-0.1	-0.000106485	-0.07679
	-0.1	0.00168	-0.07713
	-0.1	0.00396	-0.07509
	-0.0997	0.00427	-0.07304
	-0.0996	0.00339	-0.07304
	-0.0993	0.00301	-0.07474
	-0.0992	0.00416	-0.07577
	-0.0989	0.00532	-0.0744
	-0.0988	0.00423	-0.07304
	-0.0986	0.00168	-0.07406
	-0.0984	-5.32423e-05	-0.07577
	-0.0982	0.000426621	-0.07577
	-0.0979	0.00189	-0.07406
	-0.0977	0.00227	-0.07235
	-0.0976	0.00171	-0.0727
	-0.0974	0.00227	-0.07406
	-0.0972	0.00447	-0.07474
	-0.097	0.00662	-0.07338
	-0.0968	0.00652	-0.07235
	-0.0966	0.00461	-0.0727
	-0.0964	0.00358	-0.07406
	-0.0962	0.00468	-0.07406
	-0.096	0.00611	-0.07201
	-0.0958	0.00577	-0.07031
	-0.0956	0.00375	-0.07133
	-0.0953	0.00248	-0.07372
	-0.0952	0.00358	-0.07474
	-0.095	0.00532	-0.0727
	-0.0948	0.00474	-0.07065
	-0.0946	0.00298	-0.07065
	-0.0944	0.00274	-0.07235
	-0.0942	0.00457	-0.07304
	-0.094	0.00659	-0.07167
	-0.0938	0.00628	-0.07031
	-0.0936	0.00481	-0.07099
	-0.0934	0.00444	-0.0727
	-0.0932	0.00614	-0.07372
	-0.093	0.00812	-0.07235
	-0.0928	0.00771	-0.07099
	-0.0926	0.00529	-0.07167
	-0.0924	0.00345	-0.07304
	-0.0922	0.0042	-0.0727
	-0.092	0.0057	-0.06997
	-0.0918	0.00597	-0.06758
	-0.0916	0.00519	-0.06758
	-0.0914	0.00539	-0.06962
	-0.0912	0.00717	-0.07065
	-0.091	0.00857	-0.06997
	-0.0908	0.00765	-0.06894
	-0.0906	0.00567	-0.06962
	-0.0904	0.00502	-0.07133
	-0.0902	0.0072	-0.07133
	-0.09	0.00966	-0.06928
	-0.0898	0.00935	-0.06758
	-0.0897	0.00724	-0.06792
	-0.0895	0.00614	-0.06928
	-0.0893	0.00809	-0.06962
	-0.0891	0.01055	-0.06792
	-0.0889	0.01092	-0.06655
	-0.0886	0.00966	-0.06724
	-0.0884	0.00877	-0.06894
	-0.0883	0.00973	-0.06962
	-0.0881	0.01065	-0.06758
	-0.0879	0.0099	-0.06553
	-0.0876	0.00843	-0.06621
	-0.0875	0.00812	-0.06792
	-0.0873	0.01003	-0.0686
	-0.087	0.01184	-0.06655
	-0.0869	0.01116	-0.06485
	-0.0867	0.00894	-0.06553
	-0.0864	0.00795	-0.06792
	-0.0863	0.00925	-0.06928
	-0.086	0.01041	-0.06826
	-0.0859	0.00956	-0.06724
	-0.0856	0.00795	-0.06792
	-0.0855	0.00771	-0.06928
	-0.0853	0.0101	-0.06962
	-0.0851	0.01235	-0.06758
	-0.0849	0.01184	-0.06621
	-0.0847	0.00959	-0.06689
	-0.0845	0.00843	-0.06826
	-0.0843	0.0102	-0.06826
	-0.084	0.01215	-0.06621
	-0.0839	0.01205	-0.06382
	-0.0838	0.01055	-0.06382
	-0.0835	0.01038	-0.06587
	-0.0833	0.0127	-0.06655
	-0.0831	0.01481	-0.06553
	-0.0829	0.01437	-0.06451
	-0.0827	0.01273	-0.06519
	-0.0825	0.01222	-0.06689
	-0.0823	0.01392	-0.06724
	-0.0821	0.01577	-0.06587
	-0.0819	0.01584	-0.06416
	-0.0818	0.01427	-0.06485
	-0.0815	0.01317	-0.06655
	-0.0813	0.01423	-0.06655
	-0.0812	0.01539	-0.06382
	-0.0809	0.01485	-0.06109
	-0.0807	0.01297	-0.06109
	-0.0806	0.01222	-0.0628
	-0.0804	0.01416	-0.06348
	-0.0801	0.01669	-0.06212
	-0.08	0.01706	-0.06075
	-0.0797	0.01553	-0.06177
	-0.0796	0.01491	-0.06348
	-0.0794	0.01638	-0.06382
	-0.0792	0.01771	-0.06246
	-0.0789	0.01693	-0.06075
	-0.0787	0.01522	-0.06109
	-0.0785	0.01478	-0.06212
	-0.0783	0.01659	-0.06212
	-0.0782	0.0185	-0.06007
	-0.078	0.01802	-0.05802
	-0.0778	0.01587	-0.05904
	-0.0776	0.01468	-0.06075
	-0.0773	0.01556	-0.06143
	-0.0772	0.01693	-0.05939
	-0.077	0.01648	-0.05802
	-0.0767	0.01512	-0.05904
	-0.0765	0.01502	-0.06177
	-0.0764	0.01659	-0.06246
	-0.0762	0.01863	-0.06109
	-0.076	0.01918	-0.05973
	-0.0758	0.01863	-0.06041
	-0.0756	0.01874	-0.06212
	-0.0754	0.02085	-0.06212
	-0.0752	0.02304	-0.05973
	-0.075	0.02266	-0.05734
	-0.0747	0.02085	-0.05802
	-0.0746	0.01986	-0.05939
	-0.0744	0.02154	-0.05973
	-0.0742	0.02375	-0.05802
	-0.074	0.02338	-0.05597
	-0.0738	0.02133	-0.05597
	-0.0736	0.02027	-0.05734
	-0.0734	0.02171	-0.05768
	-0.0732	0.02365	-0.05563
	-0.0731	0.02307	-0.05392
	-0.0728	0.02106	-0.05495
	-0.0726	0.0198	-0.05768
	-0.0724	0.02038	-0.05939
	-0.0723	0.02133	-0.05802
	-0.072	0.02089	-0.05597
	-0.0718	0.02003	-0.05597
	-0.0716	0.02027	-0.057
	-0.0715	0.02256	-0.05768
	-0.0713	0.02468	-0.05631
	-0.071	0.02471	-0.05461
	-0.0708	0.02338	-0.05495
	-0.0706	0.0228	-0.05631
	-0.0705	0.02416	-0.05563
	-0.0703	0.02543	-0.05256
	-0.0701	0.02488	-0.05017
	-0.0698	0.02382	-0.05119
	-0.0697	0.02389	-0.05392
	-0.0695	0.02621	-0.05461
	-0.0693	0.02799	-0.05256
	-0.0691	0.02765	-0.05051
	-0.0689	0.02621	-0.05119
	-0.0687	0.02608	-0.05324
	-0.0685	0.02785	-0.05427
	-0.0683	0.02959	-0.0529
	-0.0681	0.02863	-0.05119
	-0.0679	0.02642	-0.05085
	-0.0677	0.02529	-0.05188
	-0.0675	0.02666	-0.05222
	-0.0673	0.02853	-0.05085
	-0.0671	0.02853	-0.04949
	-0.0669	0.02747	-0.05017
	-0.0667	0.02761	-0.05188
	-0.0665	0.02935	-0.05256
	-0.0663	0.03044	-0.05119
	-0.0661	0.02908	-0.04915
	-0.0659	0.02693	-0.04915
	-0.0657	0.02631	-0.05085
	-0.0655	0.02792	-0.05154
	-0.0653	0.02983	-0.05017
	-0.0652	0.02983	-0.04812
	-0.0649	0.02877	-0.04812
	-0.0647	0.02932	-0.04949
	-0.0645	0.03184	-0.04983
	-0.0643	0.03413	-0.04846
	-0.0642	0.03341	-0.04676
	-0.0639	0.03099	-0.0471
	-0.0637	0.03007	-0.04881
	-0.0636	0.03222	-0.04949
	-0.0634	0.03447	-0.04778
	-0.0631	0.03413	-0.04608
	-0.063	0.03276	-0.04642
	-0.0628	0.03208	-0.0471
	-0.0625	0.03352	-0.04676
	-0.0623	0.03549	-0.04471
	-0.0622	0.03549	-0.04232
	-0.062	0.03481	-0.04232
	-0.0617	0.03515	-0.04437
	-0.0615	0.03788	-0.04539
	-0.0613	0.03993	-0.04437
	-0.0611	0.03891	-0.043
	-0.061	0.03652	-0.04369
	-0.0607	0.03584	-0.04539
	-0.0606	0.03754	-0.04573
	-0.0604	0.03891	-0.04369
	-0.0601	0.03823	-0.04198
	-0.06	0.0372	-0.04232
	-0.0598	0.03754	-0.04369
	-0.0596	0.04027	-0.04369
	-0.0594	0.04232	-0.04164
	-0.0592	0.04198	-0.03891
	-0.059	0.04027	-0.03857
	-0.0588	0.03925	-0.03993
	-0.0585	0.04061	-0.04027
	-0.0584	0.04198	-0.03925
	-0.0582	0.04164	-0.03754
	-0.058	0.04027	-0.03857
	-0.0577	0.04027	-0.04096
	-0.0576	0.04232	-0.04164
	-0.0574	0.04369	-0.04027
	-0.0572	0.043	-0.03857
	-0.057	0.04164	-0.03823
	-0.0568	0.04164	-0.03925
	-0.0566	0.04403	-0.03925
	-0.0564	0.04608	-0.0372
	-0.0562	0.04573	-0.03481
	-0.056	0.04403	-0.03481
	-0.0558	0.04403	-0.03618
	-0.0557	0.04573	-0.03652
	-0.0554	0.04744	-0.03481
	-0.0552	0.04676	-0.03287
	-0.055	0.04505	-0.03311
	-0.0549	0.04505	-0.03447
	-0.0547	0.04744	-0.03447
	-0.0544	0.04949	-0.03249
	-0.0543	0.04881	-0.03014
	-0.054	0.04642	-0.03014
	-0.0539	0.04608	-0.03218
	-0.0537	0.04812	-0.03369
	-0.0534	0.05017	-0.03307
	-0.0533	0.05017	-0.03133
	-0.053	0.04949	-0.03126
	-0.0529	0.05017	-0.03276
	-0.0527	0.0529	-0.03348
	-0.0525	0.05495	-0.03177
	-0.0523	0.05461	-0.02997
	-0.052	0.05324	-0.02997
	-0.0519	0.05324	-0.03137
	-0.0517	0.05529	-0.03181
	-0.0515	0.05666	-0.02993
	-0.0512	0.05631	-0.02778
	-0.0511	0.05461	-0.02795
	-0.0509	0.05392	-0.02949
	-0.0507	0.05529	-0.02922
	-0.0505	0.05631	-0.02631
	-0.0502	0.05563	-0.02352
	-0.0501	0.05358	-0.02321
	-0.0499	0.05324	-0.02464
	-0.0497	0.05529	-0.02515
	-0.0495	0.05802	-0.02352
	-0.0493	0.0587	-0.02157
	-0.0491	0.05802	-0.02218
	-0.0489	0.05836	-0.02437
	-0.0487	0.06041	-0.02532
	-0.0485	0.06212	-0.02375
	-0.0483	0.06177	-0.02133
	-0.0481	0.06109	-0.02072
	-0.0479	0.06177	-0.02154
	-0.0477	0.06382	-0.02164
	-0.0475	0.06485	-0.01993
	-0.0473	0.06348	-0.01823
	-0.0471	0.06177	-0.01887
	-0.0469	0.06246	-0.02048
	-0.0467	0.06587	-0.02096
	-0.0465	0.0686	-0.01901
	-0.0463	0.0686	-0.01686
	-0.0462	0.06724	-0.01706
	-0.0459	0.06724	-0.0186
	-0.0457	0.06894	-0.01853
	-0.0456	0.06962	-0.01604
	-0.0453	0.0686	-0.01348
	-0.0452	0.06621	-0.01348
	-0.0449	0.06553	-0.01526
	-0.0448	0.06689	-0.01611
	-0.0445	0.0686	-0.0144
	-0.0444	0.06792	-0.01256
	-0.0442	0.06689	-0.01256
	-0.044	0.06758	-0.01369
	-0.0438	0.07065	-0.01348
	-0.0436	0.07338	-0.01075
	-0.0434	0.07304	-0.00833
	-0.0431	0.07167	-0.0086
	-0.043	0.07201	-0.01007
	-0.0428	0.07474	-0.01027
	-0.0426	0.07713	-0.00819
	-0.0424	0.07747	-0.00604
	-0.0422	0.07645	-0.00628
	-0.042	0.07645	-0.00805
	-0.0418	0.0785	-0.00904
	-0.0416	0.07952	-0.00744
	-0.0414	0.07816	-0.00549
	-0.0412	0.07679	-0.00539
	-0.041	0.07747	-0.00662
	-0.0408	0.08055	-0.00686
	-0.0406	0.08294	-0.00454
	-0.0404	0.08259	-0.00157
	-0.0402	0.08123	-0.000853242
	-0.04	0.08123	-0.00171
	-0.0399	0.08396	-0.00248
	-0.0396	0.08635	-0.00139
	-0.0394	0.08532	0.000106485
	-0.0392	0.08294	-0.000399317
	-0.039	0.08259	-0.00251
	-0.0388	0.08498	-0.0033
	-0.0386	0.08703	-0.0016
	-0.0384	0.08703	0.000904437
	-0.0382	0.08703	0.00184
	-0.0381	0.08805	0.00106
	-0.0378	0.09113	0.00112
	-0.0376	0.09249	0.00352
	-0.0375	0.09147	0.00652
	-0.0372	0.08942	0.00686
	-0.037	0.08908	0.00543
	-0.0368	0.09147	0.00512
	-0.0366	0.09352	0.00686
	-0.0364	0.09352	0.00894
	-0.0363	0.09317	0.00874
	-0.036	0.0942	0.00686
	-0.0358	0.09659	0.00567
	-0.0356	0.09829	0.00706
	-0.0354	0.09795	0.00932
	-0.0352	0.09693	0.01017
	-0.035	0.09693	0.00997
	-0.0349	0.09863	0.01082
	-0.0347	0.09966	0.01365
	-0.0344	0.09966	0.01614
	-0.0342	0.09932	0.01584
	-0.0341	0.10034	0.01345
	-0.0339	0.10307	0.01195
	-0.0337	0.10512	0.01307
	-0.0335	0.10444	0.01505
	-0.0333	0.10375	0.01539
	-0.0331	0.1041	0.01478
	-0.0329	0.10614	0.01512
	-0.0327	0.10717	0.01744
	-0.0326	0.10648	0.0199
	-0.0323	0.10546	0.02048
	-0.032	0.10614	0.01973
	-0.0319	0.10853	0.01952
	-0.0317	0.11092	0.02191
	-0.0315	0.11126	0.02478
	-0.0313	0.11126	0.02512
	-0.0311	0.11229	0.02403
	-0.0309	0.11433	0.02399
	-0.0307	0.11604	0.02601
	-0.0305	0.11604	0.02809
	-0.0303	0.11502	0.02816
	-0.0301	0.1157	0.02706
	-0.0299	0.11877	0.02679
	-0.0297	0.12048	0.02911
	-0.0295	0.12048	0.03177
	-0.0293	0.11911	0.03218
	-0.0291	0.11911	0.03099
	-0.0289	0.12082	0.03109
	-0.0287	0.12253	0.03345
	-0.0285	0.12218	0.03618
	-0.0283	0.12082	0.03652
	-0.0281	0.12116	0.03584
	-0.0279	0.12389	0.03549
	-0.0278	0.12628	0.0372
	-0.0276	0.12765	0.03925
	-0.0273	0.12799	0.03925
	-0.0272	0.13003	0.03754
	-0.027	0.13276	0.03686
	-0.0267	0.13447	0.03891
	-0.0265	0.13345	0.0413
	-0.0264	0.13208	0.04198
	-0.0262	0.13242	0.0413
	-0.0259	0.13515	0.04096
	-0.0258	0.1372	0.04266
	-0.0255	0.13686	0.04505
	-0.0254	0.13549	0.04539
	-0.0252	0.13549	0.04471
	-0.025	0.13788	0.04539
	-0.0248	0.14027	0.04778
	-0.0246	0.14061	0.05051
	-0.0244	0.13993	0.05119
[truncated: 4,122 more rows]

## Sheet: Figure S9b,c
			Dark current taken at Time 0s
[truncated: 709 more rows]

[truncated: 4 more sheets: Figure S10b,c, Figure S11b, Figure S14, Figure S16]
